# Supplementary material for: Di-tert-butyl 3,5-dimethyl-1H-pyrrole-2,4-dicarboxyl­ate
Source: Acta Crystallogr Sect E Struct Rep Online. 2012 Jun 20;68(Pt 7):o2133. doi: 10.1107/S1600536812026700 (PMC3393944; doi:10.1107/S1600536812026700)
Supplement: Supplementary file 2 [file e-68-o2133-Isup2.hkl]

# 
# h,k,l, Fc-squared, Fo-squared, sigma(Fo-squared) and status flag 
# 
data_I
_shelx_title ' Z in P-1' 
_shelx_refln_list_code          4 
_shelx_F_calc_maximum      149.51 
_exptl_crystal_F_000       320.00 
_reflns_d_resolution_high  0.8405 
 
loop_ 
 _symmetry_equiv_pos_as_xyz 
 'x, y, z' 
 '-x, -y, -z' 
 
_cell_length_a     5.8976 
_cell_length_b    11.5114 
_cell_length_c    13.4605 
_cell_angle_alpha 103.956 
_cell_angle_beta   90.078 
_cell_angle_gamma 104.804 
 
_shelx_F_squared_multiplier     1.000 
 
loop_ 
 _refln_index_h 
 _refln_index_k 
 _refln_index_l 
 _refln_F_squared_calc 
 _refln_F_squared_meas 
 _refln_F_squared_sigma 
 _refln_observed_status 
   1   0   0      488.30      473.22      7.07 o 
   2   0   0      230.74      232.76      6.42 o 
   3   0   0      192.28      234.61      5.90 o 
   4   0   0       48.62       47.87      6.96 o 
   5   0   0        2.86        0.85      1.71 o 
   6   0   0        0.43        0.43      2.78 o 
  -6   1   0        0.07       -1.55      1.95 o 
  -5   1   0       65.61       66.15      8.78 o 
  -4   1   0      302.62      330.40     10.92 o 
  -3   1   0        2.35        1.28      1.28 o 
  -2   1   0       75.93       76.44      3.64 o 
  -1   1   0      713.07      755.01      9.42 o 
   0   1   0      532.86      487.35      5.57 o 
   1   1   0      121.92      115.20      3.64 o 
   2   1   0      334.35      382.55     12.63 o 
   3   1   0      710.24      757.93     15.63 o 
   4   1   0        8.89       11.78      3.00 o 
   5   1   0      165.08      155.03      8.78 o 
   6   1   0        3.03        1.71      3.00 o 
  -6   2   0       36.46       38.45      4.05 o 
  -5   2   0        0.49        1.93      2.57 o 
  -4   2   0       45.73       40.90      4.28 o 
  -3   2   0      343.14      347.74      9.42 o 
  -2   2   0       39.11       35.15      3.64 o 
  -1   2   0      293.97      294.83      4.18 o 
   0   2   0     8774.79     7824.68     50.00 o 
   1   2   0       72.30       71.30      3.43 o 
   2   2   0        0.37        0.86      1.07 o 
   3   2   0      246.54      255.88      8.99 o 
   4   2   0       15.68       20.34      3.64 o 
   5   2   0       11.75       13.70      3.64 o 
   6   2   0        0.01        0.00      2.57 o 
  -6   3   0        0.95       -0.50      1.75 o 
  -5   3   0       33.65       35.97      2.84 o 
  -4   3   0        7.86       15.56      2.26 o 
  -3   3   0      134.63      150.78      4.46 o 
  -2   3   0      257.05      238.26      3.58 o 
  -1   3   0     2098.66     2079.48     15.73 o 
   0   3   0        4.33        2.46      0.76 o 
   1   3   0      149.74      146.25      5.14 o 
   2   3   0      208.66      196.35      7.07 o 
   3   3   0       96.41       90.58      5.78 o 
   4   3   0      105.97      114.34      7.28 o 
   5   3   0      135.96      139.82      8.99 o 
   6   3   0        0.02        2.14      3.00 o 
  -6   4   0       23.20       23.98      4.71 o 
  -5   4   0        1.09        2.78      1.47 o 
  -4   4   0       13.76       13.14      1.64 o 
  -3   4   0      120.01       98.92      2.86 o 
  -2   4   0      554.53      524.06      7.62 o 
  -1   4   0      106.05      118.74      3.96 o 
   0   4   0      283.54      270.05      4.69 o 
   1   4   0       15.56       19.06      2.57 o 
   2   4   0      121.01      127.83      6.21 o 
   3   4   0       45.69       57.39      5.14 o 
   4   4   0      116.65      116.48      7.71 o 
   5   4   0        5.31        3.64      3.00 o 
  -6   5   0        0.49        0.64      3.00 o 
  -5   5   0        7.08        9.14      2.41 o 
  -4   5   0       80.05       70.93      5.78 o 
  -3   5   0        0.04        0.12      0.66 o 
  -2   5   0       31.52       41.24      2.47 o 
  -1   5   0      198.46      179.74      4.30 o 
   0   5   0        2.76        3.75      1.06 o 
   1   5   0       33.02       32.12      3.43 o 
   2   5   0       63.59       55.24      4.71 o 
   3   5   0       13.09        9.85      3.00 o 
   4   5   0        3.04        0.00      2.14 o 
   5   5   0       25.98       22.05      4.71 o 
  -6   6   0        5.61        4.92      3.43 o 
  -5   6   0        5.18        4.18      2.12 o 
  -4   6   0        8.94       13.53      2.34 o 
  -3   6   0       23.27       29.36      2.65 o 
  -2   6   0      368.67      356.63      7.10 o 
  -1   6   0      100.29       87.07      7.60 o 
   0   6   0       93.55      120.10      3.86 o 
   1   6   0      123.69      120.34      6.21 o 
   2   6   0       28.60       33.83      4.28 o 
   3   6   0        6.69        6.21      2.78 o 
   4   6   0        5.20        4.92      3.21 o 
   5   6   0       11.10        7.49      3.64 o 
  -6   7   0        1.07       -0.86      3.00 o 
  -5   7   0        0.85        0.27      1.89 o 
  -4   7   0        0.47        0.53      1.58 o 
  -3   7   0       33.90       33.66      2.93 o 
  -2   7   0        1.51        0.21      1.03 o 
  -1   7   0      165.85      181.92      5.14 o 
   0   7   0       17.54       20.76      3.32 o 
   1   7   0       11.88       15.85      3.00 o 
   2   7   0        0.63        1.28      2.36 o 
   3   7   0       37.58       37.69      5.35 o 
   4   7   0        0.11        1.93      2.78 o 
  -6   8   0        4.54        0.86      3.43 o 
  -5   8   0       15.76       27.41      5.35 o 
  -4   8   0       26.68       21.07      5.25 o 
  -3   8   0       31.98       33.67      3.23 o 
  -2   8   0        6.48        8.15      1.89 o 
  -1   8   0       17.63       14.35      2.19 o 
   0   8   0       55.50       63.82      3.79 o 
   1   8   0       96.75      114.99      7.07 o 
   2   8   0       12.10       11.56      3.43 o 
   3   8   0        1.74        1.07      3.00 o 
   4   8   0        1.65        0.00      3.00 o 
  -6   9   0        0.13       -0.43      3.64 o 
  -5   9   0        3.18        3.21      3.43 o 
  -4   9   0        6.35        7.62      4.18 o 
  -3   9   0        0.04        0.18      1.58 o 
  -2   9   0       29.09       30.21      3.02 o 
  -1   9   0       11.84        8.85      2.04 o 
   0   9   0        5.66       12.63      3.64 o 
   1   9   0       63.04       82.22      7.07 o 
   2   9   0       31.91       39.19      5.57 o 
   3   9   0        3.76        3.85      3.21 o 
  -5  10   0        0.14       -0.43      3.21 o 
  -4  10   0        0.03       -0.04      2.04 o 
  -3  10   0        3.27        2.42      1.95 o 
  -2  10   0        7.45        8.00      3.53 o 
  -1  10   0        4.65        9.59      2.26 o 
   0  10   0        6.13        9.42      3.85 o 
   1  10   0       45.02       50.53      6.00 o 
   2  10   0        0.04        1.07      3.21 o 
   3  10   0        0.09       -0.21      3.21 o 
  -5  11   0        0.81        0.64      3.64 o 
  -4  11   0        3.92        2.57      3.21 o 
  -3  11   0        3.85        3.32      2.27 o 
  -2  11   0        1.31        0.59      2.01 o 
  -1  11   0        2.17       -0.37      1.89 o 
   0  11   0       40.22       49.89      6.42 o 
   1  11   0       15.92       21.41      5.35 o 
   2  11   0        9.76        3.85      4.07 o 
  -4  12   0        1.30        0.00      3.21 o 
  -3  12   0        0.30       -2.40      2.19 o 
  -2  12   0        0.50        0.48      2.31 o 
  -1  12   0        0.59        5.98      2.52 o 
   0  12   0        2.67        4.50      3.85 o 
   1  12   0       33.95       25.48      6.42 o 
  -3  13   0        3.85        5.35      4.28 o 
  -2  13   0        5.39        5.66      7.82 o 
  -1  13   0        1.63        3.85      4.71 o 
   0 -13   1        0.02       -0.43      3.85 o 
   1 -13   1       15.01       22.91      6.00 o 
   2 -13   1        0.93        1.30      2.52 o 
   3 -13   1        7.02        7.77      2.98 o 
  -1 -12   1        6.73        8.78      4.50 o 
   0 -12   1        0.88       -2.36      3.64 o 
   1 -12   1        0.08       -1.93      3.43 o 
   2 -12   1       13.27       17.80      4.92 o 
   3 -12   1        0.27        1.50      2.42 o 
   4 -12   1        3.51        5.78      3.03 o 
  -2 -11   1        8.48        1.93      3.43 o 
  -1 -11   1       75.55       83.51      8.14 o 
   0 -11   1       14.03       14.13      4.50 o 
   1 -11   1       12.96       16.82      4.82 o 
   2 -11   1        8.99        5.57      4.60 o 
   3 -11   1        0.35        0.02      1.95 o 
   4 -11   1        0.53       -0.39      2.26 o 
   5 -11   1        0.00       -1.28      3.43 o 
  -3 -10   1        1.52        2.36      3.21 o 
  -2 -10   1       60.87       59.53      6.85 o 
  -1 -10   1       13.80       21.84      4.71 o 
   0 -10   1       13.06       14.56      3.85 o 
   1 -10   1        0.54        0.86      1.71 o 
   2 -10   1        0.27       -0.35      1.58 o 
   3 -10   1        2.07        4.98      2.19 o 
   4 -10   1        5.71        4.90      4.71 o 
   5 -10   1        1.05       -1.07      3.00 o 
  -3  -9   1        4.37        0.43      2.57 o 
  -2  -9   1       11.60        7.92      3.00 o 
  -1  -9   1      135.24      159.31      8.78 o 
   0  -9   1       77.02       74.52      6.21 o 
   1  -9   1        1.27        1.61      1.51 o 
   2  -9   1       38.47       31.89      3.17 o 
   3  -9   1        0.14        0.96      1.58 o 
   4  -9   1        1.00        3.59      2.57 o 
   5  -9   1        4.41        5.01      2.41 o 
   6  -9   1        0.01       -0.86      3.64 o 
  -4  -8   1        0.80        0.21      2.78 o 
  -3  -8   1       10.03        7.07      3.21 o 
  -2  -8   1      149.20      141.97      8.14 o 
  -1  -8   1       32.30       40.68      4.71 o 
   0  -8   1       39.31       29.55      4.07 o 
   1  -8   1        0.61       -0.21      1.21 o 
   2  -8   1       24.90       26.93      2.73 o 
   3  -8   1        2.22        0.74      1.43 o 
   4  -8   1        8.64        9.85      4.50 o 
   5  -8   1        9.58        6.31      2.49 o 
   6  -8   1        4.85        3.21      3.43 o 
  -4  -7   1       12.74       13.92      4.28 o 
  -3  -7   1        1.22        0.00      2.36 o 
  -2  -7   1      162.94      171.30      8.35 o 
  -1  -7   1        0.01       -0.86      1.50 o 
   0  -7   1      145.44      174.51      7.28 o 
   1  -7   1       11.70       17.77      6.32 o 
   2  -7   1        1.23        0.60      1.13 o 
   3  -7   1       42.58       38.43      3.10 o 
   4  -7   1       20.17       23.87      2.95 o 
   5  -7   1        0.45       -1.20      1.82 o 
   6  -7   1        1.86        4.07      3.43 o 
  -5  -6   1        2.61        4.07      3.21 o 
  -4  -6   1        3.58        0.00      2.36 o 
  -3  -6   1        1.58       -0.86      1.93 o 
  -2  -6   1      103.19      115.41      6.85 o 
  -1  -6   1      121.90      105.35      5.57 o 
   0  -6   1      458.30      453.73     10.71 o 
   1  -6   1      177.70      217.00      5.14 o 
   2  -6   1       85.75       76.82      3.40 o 
   3  -6   1       35.77       30.73      2.65 o 
   4  -6   1       74.99       72.77      4.16 o 
   5  -6   1       32.42       26.93      3.64 o 
   6  -6   1        0.85        2.83      2.46 o 
  -5  -5   1        0.32       -0.21      2.57 o 
  -4  -5   1       48.93       46.89      5.35 o 
  -3  -5   1        8.63        7.49      2.78 o 
  -2  -5   1       39.42       46.68      4.50 o 
  -1  -5   1       46.37       41.11      3.43 o 
   0  -5   1      277.67      306.09      5.60 o 
   1  -5   1      115.25      107.33      3.33 o 
   2  -5   1       31.18       50.21      2.73 o 
   3  -5   1      120.37      138.40      3.14 o 
   4  -5   1        0.00        1.60      1.28 o 
   5  -5   1        2.93        3.17      1.89 o 
   6  -5   1        0.18       -2.57      2.89 o 
  -5  -4   1        5.06        1.50      2.57 o 
  -4  -4   1       11.73        9.21      3.00 o 
  -3  -4   1        0.42       -1.50      1.50 o 
  -2  -4   1       56.82       76.01      4.71 o 
  -1  -4   1      501.62      532.53     10.92 o 
   0  -4   1      138.54      123.94      3.18 o 
   1  -4   1     1553.62     1445.89     12.87 o 
   2  -4   1       32.82       31.29      2.12 o 
   3  -4   1        6.75        3.84      1.28 o 
   4  -4   1       30.46       37.58      3.03 o 
   5  -4   1       22.35       25.64      3.10 o 
   6  -4   1        6.10        7.49      4.07 o 
  -6  -3   1       26.36       20.56      4.92 o 
  -5  -3   1        3.78       -0.43      2.14 o 
  -4  -3   1       30.79       19.06      3.64 o 
  -3  -3   1       25.14       23.98      3.21 o 
  -2  -3   1      418.63      416.90     10.06 o 
  -1  -3   1       11.15        5.78      1.50 o 
   0  -3   1      424.01      366.38      6.53 o 
   1  -3   1      199.59      208.30      3.86 o 
   2  -3   1       41.59       31.91      1.97 o 
   3  -3   1        2.08        1.60      0.98 o 
   4  -3   1       28.14       25.81      2.57 o 
   5  -3   1        0.36        1.16      1.74 o 
   6  -3   1        2.09        9.64      4.07 o 
  -6  -2   1        0.00        3.43      3.00 o 
  -5  -2   1       45.83       48.61      5.35 o 
  -4  -2   1      109.32      115.20      6.64 o 
  -3  -2   1      136.21      142.61      6.42 o 
  -2  -2   1       40.01       37.90      3.00 o 
  -1  -2   1      306.48      264.02      6.00 o 
   1  -2   1      370.69      331.11      5.57 o 
   2  -2   1      882.99      864.04      9.37 o 
   3  -2   1        5.59        2.78      1.50 o 
   4  -2   1       88.54       74.52      5.35 o 
   5  -2   1       18.64       28.05      4.92 o 
   6  -2   1        0.27        0.82      2.04 o 
  -6  -1   1       58.41       52.68      6.21 o 
  -5  -1   1        4.06        7.28      3.00 o 
  -4  -1   1       36.25       29.98      3.85 o 
  -3  -1   1        2.75        2.14      1.28 o 
  -2  -1   1      259.48      253.53      6.85 o 
  -1  -1   1      113.05      114.77      3.43 o 
   0  -1   1      110.27      119.91      2.36 o 
   1  -1   1      635.71      600.20      8.78 o 
   2  -1   1       64.72       73.45      3.85 o 
   3  -1   1        5.63        3.43      1.71 o 
   4  -1   1      127.34      134.90      7.28 o 
   5  -1   1       26.38       23.26      5.89 o 
   6  -1   1        0.76        1.67      2.10 o 
  -6   0   1        0.78       -1.07      2.36 o 
  -5   0   1        2.45        0.64      2.36 o 
  -4   0   1        0.00       -0.75      1.06 o 
  -3   0   1       82.13       88.71      5.14 o 
  -2   0   1       20.43       27.64      1.74 o 
  -1   0   1     7549.86     7416.39     61.59 o 
   1   0   1       55.93       50.75      2.57 o 
   2   0   1       30.73       32.12      2.78 o 
   3   0   1      132.97      128.48      6.21 o 
   4   0   1        8.54        9.55      3.75 o 
   5   0   1       19.30       13.60      4.18 o 
   6   0   1       28.36       28.26      5.35 o 
  -6   1   1       25.62       30.57      3.08 o 
  -5   1   1        3.25        3.54      1.64 o 
  -4   1   1      314.25      317.44      7.40 o 
  -3   1   1        1.72        2.57      1.50 o 
  -2   1   1      293.68      319.31      5.24 o 
  -1   1   1     3957.07     3788.96     32.76 o 
   0   1   1     2293.28     2109.78     19.27 o 
   1   1   1       68.25       49.14      2.04 o 
   2   1   1       36.16       48.54      2.65 o 
   3   1   1      563.09      590.94     10.20 o 
   4   1   1      175.42      175.97      6.35 o 
   5   1   1        2.42        0.64      2.36 o 
   6   1   1        2.03        0.21      2.78 o 
  -6   2   1        5.34        3.32      1.70 o 
  -5   2   1        6.16       13.06      3.85 o 
  -4   2   1       76.74       80.71      3.93 o 
  -3   2   1       27.18       30.09      2.19 o 
  -2   2   1      225.34      228.09      4.16 o 
  -1   2   1    22354.30    21166.89    263.48 o 
   0   2   1      242.08      227.41      2.72 o 
   1   2   1       49.00       56.74      3.21 o 
   2   2   1     2335.17     2557.09     30.41 o 
   3   2   1       80.11       76.87      5.35 o 
   4   2   1        0.27        1.28      2.14 o 
   5   2   1       10.36        3.85      2.78 o 
   6   2   1       21.60       18.41      4.50 o 
  -6   3   1        7.88        0.21      3.00 o 
  -5   3   1       12.49       14.15      2.57 o 
  -4   3   1        1.02       -0.07      1.13 o 
  -3   3   1        0.00        0.81      0.90 o 
  -2   3   1     1490.39     1507.95     10.68 o 
  -1   3   1      110.63      110.53      2.83 o 
   0   3   1       87.72       77.58      1.85 o 
   1   3   1      980.70     1000.40     15.20 o 
   2   3   1      171.18      189.07      7.28 o 
   3   3   1      130.61      128.05      6.85 o 
   4   3   1      231.04      215.63     10.06 o 
   5   3   1        6.51        8.14      3.21 o 
   6   3   1        1.08       -1.93      3.00 o 
  -6   4   1        4.43        2.57      3.00 o 
  -5   4   1       57.11       60.54      3.36 o 
  -4   4   1        0.84        2.11      1.10 o 
  -3   4   1      104.03       99.86      4.06 o 
  -2   4   1        0.85        1.28      0.71 o 
  -1   4   1      738.54      717.93      6.24 o 
   0   4   1      114.07      115.12      3.30 o 
   1   4   1       34.69       32.12      3.00 o 
   2   4   1      627.55      653.30     14.56 o 
   3   4   1        2.71        3.00      1.93 o 
   4   4   1       56.89       50.75      5.78 o 
   5   4   1        4.29        3.64      3.00 o 
  -6   5   1        2.76        3.00      3.43 o 
  -5   5   1       19.11       19.07      2.93 o 
  -4   5   1        6.28        7.59      1.37 o 
  -3   5   1       63.71       63.53      2.44 o 
  -2   5   1      282.17      264.05      6.16 o 
  -1   5   1      119.77      137.79      2.86 o 
   0   5   1       48.95       51.09      2.57 o 
   1   5   1       57.80       62.95      4.50 o 
   2   5   1       64.68       65.31      5.14 o 
   3   5   1      233.15      249.24     10.49 o 
   4   5   1       67.41       58.03      6.21 o 
   5   5   1        0.14        3.85      3.00 o 
  -6   6   1        1.84        4.50      3.85 o 
  -5   6   1       36.00       38.97      6.00 o 
  -4   6   1        0.89        2.21      2.78 o 
  -3   6   1       20.51       16.38      2.16 o 
  -2   6   1       43.47       47.41      1.81 o 
  -1   6   1       11.07       11.50      1.38 o 
   0   6   1       99.23      107.71      3.79 o 
   1   6   1       37.08       41.33      4.28 o 
   2   6   1      108.21      136.83      7.49 o 
   3   6   1       80.68       81.58      6.64 o 
   4   6   1       13.50       11.13      3.64 o 
   5   6   1       10.56       15.20      4.71 o 
  -6   7   1        2.04        8.14      4.07 o 
  -5   7   1       13.82       14.99      4.50 o 
  -4   7   1        2.74        2.46      1.82 o 
  -3   7   1       11.82       16.79      2.31 o 
  -2   7   1        7.70        7.39      1.70 o 
  -1   7   1       14.43       15.20      1.95 o 
   0   7   1        3.29        2.70      1.71 o 
   1   7   1        3.08        0.21      1.71 o 
   2   7   1        0.33       -2.36      2.14 o 
   3   7   1        0.21       -2.57      2.14 o 
   4   7   1       12.42       12.85      4.28 o 
  -6   8   1        0.38        3.64      3.85 o 
  -5   8   1        0.89        0.43      3.00 o 
  -4   8   1        3.31        2.35      1.89 o 
  -3   8   1        0.00        0.43      1.51 o 
  -2   8   1        0.73       -0.64      1.28 o 
  -1   8   1      124.26      136.35      4.99 o 
   0   8   1       70.19       75.88      3.93 o 
   1   8   1       14.22       12.63      3.21 o 
   2   8   1       22.51       23.77      4.50 o 
   3   8   1        0.17        1.28      3.00 o 
   4   8   1       10.39        4.50      3.85 o 
  -6   9   1        1.78        6.85      4.28 o 
  -5   9   1        4.97        6.42      3.85 o 
  -4   9   1        6.91        4.50      3.21 o 
  -3   9   1        4.90        5.90      2.68 o 
  -2   9   1        0.49        1.07      1.43 o 
  -1   9   1        0.85        0.56      3.00 o 
   0   9   1       11.98       12.35      2.78 o 
   1   9   1        0.00       -1.28      2.36 o 
   2   9   1       10.62       10.49      4.07 o 
   3   9   1        0.90       -1.50      2.78 o 
  -5  10   1        0.08       -2.14      3.21 o 
  -4  10   1        0.51        1.50      3.21 o 
  -3  10   1        1.27       -1.22      1.74 o 
  -2  10   1        3.14        2.35      1.89 o 
  -1  10   1       28.23       29.26      3.40 o 
   0  10   1       18.15       18.84      4.50 o 
   1  10   1       30.16       28.91      5.57 o 
   2  10   1        0.11       -2.57      3.21 o 
  -5  11   1        3.38        4.07      4.28 o 
  -4  11   1        0.40       -3.21      2.78 o 
  -3  11   1       10.08        9.33      7.28 o 
  -2  11   1        2.95        1.67      2.16 o 
  -1  11   1        3.51        5.89      2.31 o 
   0  11   1       37.73       46.04      6.42 o 
   1  11   1        7.73       13.28      4.50 o 
   2  11   1        0.53        1.71      3.85 o 
  -4  12   1        2.45       -1.07      3.21 o 
  -3  12   1        0.01       -0.43      3.00 o 
  -2  12   1        0.66        1.07      2.26 o 
  -1  12   1        1.18       -1.33      2.16 o 
   0  12   1       14.24       21.63      5.57 o 
  -2  13   1        2.45       -0.12      2.68 o 
   0 -13   2        3.94        4.28      4.28 o 
   1 -13   2        5.85        6.42      4.50 o 
   2 -13   2        2.40        0.15      2.26 o 
   3 -13   2        1.07        1.47      2.71 o 
  -1 -12   2        2.13        8.57      4.28 o 
   0 -12   2       11.51       11.56      4.50 o 
   1 -12   2       10.43        9.85      4.07 o 
   2 -12   2        6.59       12.28      2.83 o 
   3 -12   2        2.01        0.40      2.26 o 
   4 -12   2        1.09        1.51      2.65 o 
  -2 -11   2        0.06        0.86      3.21 o 
  -1 -11   2        9.92        9.64      4.28 o 
   0 -11   2       52.19       65.95      7.07 o 
   1 -11   2        4.01        4.92      3.43 o 
   2 -11   2        3.83        2.52      2.04 o 
   3 -11   2        3.06        5.65      2.19 o 
   4 -11   2        8.82       12.29      3.02 o 
   5 -11   2        2.28        2.86      3.00 o 
  -3 -10   2        0.59        0.21      3.00 o 
  -2 -10   2       15.77       16.49      4.28 o 
  -1 -10   2        9.82        5.35      3.21 o 
   0 -10   2        9.81       13.06      3.64 o 
   1 -10   2       11.49       10.37      2.27 o 
   2 -10   2        3.64        2.14      3.75 o 
   3 -10   2       41.78       41.09      4.92 o 
   4 -10   2        3.03        2.64      2.19 o 
   5 -10   2        3.98        2.15      2.41 o 
  -3  -9   2        8.54        4.71      3.00 o 
  -2  -9   2      171.68      173.66      9.42 o 
  -1  -9   2      141.00      140.90      8.14 o 
   0  -9   2       31.51       40.47      4.92 o 
   1  -9   2       68.08       80.44      4.24 o 
   2  -9   2        0.46       -0.11      1.36 o 
   3  -9   2        0.00        2.50      1.74 o 
   4  -9   2        0.00        0.00      1.85 o 
   5  -9   2       17.68       17.00      3.32 o 
   6  -9   2        0.40        4.50      3.85 o 
  -4  -8   2        4.39        3.43      3.00 o 
  -3  -8   2      120.32      106.21      7.71 o 
  -2  -8   2        1.78        2.36      2.36 o 
  -1  -8   2        9.31        7.92      2.78 o 
   0  -8   2       31.14       23.55      3.64 o 
   1  -8   2       23.95       22.44      2.49 o 
   2  -8   2       82.50       78.28      3.94 o 
   3  -8   2       18.44       18.35      2.57 o 
   4  -8   2        0.00        2.05      1.80 o 
   5  -8   2       36.27       37.28      4.01 o 
   6  -8   2        0.42       -0.08      2.52 o 
  -4  -7   2        0.72        0.86      2.57 o 
  -3  -7   2        4.19        8.35      3.00 o 
  -2  -7   2      215.98      200.42      8.78 o 
  -1  -7   2      194.35      189.07      8.14 o 
   0  -7   2       17.52       24.84      3.43 o 
   1  -7   2      214.16      200.48      6.00 o 
   2  -7   2      126.14      111.79      4.24 o 
   3  -7   2        7.02        7.84      1.82 o 
   4  -7   2        7.17        8.64      2.26 o 
   5  -7   2       25.95       37.01      4.82 o 
   6  -7   2        0.00       -3.16      2.10 o 
  -5  -6   2        0.25       -0.21      2.78 o 
  -4  -6   2        9.10       19.70      4.28 o 
  -3  -6   2      242.27      229.97     10.06 o 
  -2  -6   2        3.37        2.57      1.71 o 
  -1  -6   2      407.23      450.74     11.35 o 
   0  -6   2        8.40       15.85      2.57 o 
   1  -6   2      363.49      358.34      6.74 o 
   2  -6   2        3.77        1.00      0.98 o 
   3  -6   2       20.99       20.49      3.96 o 
   4  -6   2       69.14       71.70      6.96 o 
   5  -6   2       36.94       36.43      6.21 o 
   6  -6   2       12.45        9.85      4.28 o 
  -5  -5   2        7.35        9.85      3.64 o 
  -4  -5   2        0.00        1.71      2.14 o 
  -3  -5   2      297.30      324.40     11.13 o 
  -2  -5   2       17.98       14.13      2.78 o 
  -1  -5   2       31.65       23.34      2.78 o 
   0  -5   2        0.22        2.36      1.28 o 
   1  -5   2       15.42       19.90      1.74 o 
   2  -5   2     1288.55     1270.23     13.47 o 
   3  -5   2      225.36      238.95      6.05 o 
   4  -5   2        2.88        4.60      1.67 o 
   5  -5   2        4.60        4.66      3.21 o 
   6  -5   2        2.76        2.78      3.64 o 
  -5  -4   2       24.61       19.27      4.07 o 
  -4  -4   2        2.79        1.93      2.14 o 
  -3  -4   2       77.97       82.01      5.35 o 
  -2  -4   2      390.01      415.19     10.71 o 
  -1  -4   2     1611.62     1631.64     20.56 o 
   0  -4   2       11.91        8.31      1.13 o 
   1  -4   2       13.28        9.40      1.28 o 
   2  -4   2      271.92      265.11      6.74 o 
   3  -4   2       49.70       38.90      3.21 o 
   4  -4   2       23.49       19.18      2.41 o 
   5  -4   2        0.09        1.64      1.80 o 
   6  -4   2       39.98       50.53      6.85 o 
  -6  -3   2        4.33        8.10      5.14 o 
  -5  -3   2        4.49        5.14      2.78 o 
  -4  -3   2       24.82       25.27      3.64 o 
  -3  -3   2      177.39      192.29      7.49 o 
  -2  -3   2      173.56      177.94      6.21 o 
  -1  -3   2       87.28       95.29      3.85 o 
   0  -3   2     1014.13      963.61      8.77 o 
   1  -3   2      434.20      453.20      5.79 o 
   2  -3   2      239.64      259.44      7.39 o 
   3  -3   2        3.93        3.23      1.13 o 
   4  -3   2       39.55       42.50      3.32 o 
   5  -3   2        6.46        5.78      1.97 o 
   6  -3   2        0.15        2.36      3.64 o 
  -6  -2   2        1.84       -0.49      2.06 o 
  -5  -2   2       10.43        6.85      3.00 o 
  -4  -2   2        3.31        6.21      2.36 o 
  -3  -2   2       10.39       17.77      2.57 o 
  -2  -2   2      110.33      116.91      4.71 o 
  -1  -2   2      503.05      480.12      6.27 o 
   0  -2   2     2165.03     2036.34     19.91 o 
   1  -2   2      881.00      852.65     11.99 o 
   2  -2   2        0.00       -0.43      1.07 o 
   3  -2   2      170.95      204.12      5.03 o 
   4  -2   2        1.90        2.36      2.14 o 
   5  -2   2        6.52        6.21      3.21 o 
   6  -2   2       38.27       39.91      4.38 o 
  -6  -1   2        7.89        2.88      2.26 o 
  -5  -1   2       58.06       58.45      5.57 o 
  -4  -1   2        0.26       -0.21      1.50 o 
  -3  -1   2       92.77       92.50      4.71 o 
  -2  -1   2       76.32       73.45      3.43 o 
  -1  -1   2       12.64       10.12      1.28 o 
   0  -1   2     1817.37     1813.01     17.13 o 
   1  -1   2       72.91       72.97      2.10 o 
   2  -1   2      558.48      534.24     10.92 o 
   3  -1   2        0.65        1.71      1.71 o 
   4  -1   2       33.30       34.90      4.50 o 
   5  -1   2        0.71        1.93      1.67 o 
   6  -1   2        2.94        4.28      2.27 o 
  -6   0   2       19.67       15.85      4.92 o 
  -5   0   2       10.68       10.66      2.37 o 
  -4   0   2       71.37       73.21      3.86 o 
  -3   0   2       21.83       21.48      2.56 o 
  -2   0   2      406.59      435.67      5.06 o 
  -1   0   2      706.34      650.65      5.85 o 
   0   0   2       68.03       68.52      1.93 o 
   1   0   2      785.58      717.82      9.31 o 
   2   0   2      349.38      368.73      9.21 o 
   3   0   2      222.04      242.39      8.78 o 
   4   0   2        5.61        5.58      2.57 o 
   5   0   2        1.17        1.60      1.95 o 
   6   0   2        6.74        0.64      2.36 o 
  -6   1   2        1.95        2.36      3.21 o 
  -5   1   2       13.08       13.68      2.04 o 
  -4   1   2        1.86        1.85      1.04 o 
  -3   1   2        2.70        0.49      0.98 o 
  -2   1   2       40.80       42.43      1.90 o 
  -1   1   2     1087.55     1119.24     13.70 o 
   0   1   2      454.95      410.69      6.00 o 
   1   1   2      383.85      347.93      6.96 o 
   2   1   2       26.41       21.20      2.10 o 
   3   1   2      105.18      112.78      4.62 o 
   4   1   2       58.15       61.45      4.36 o 
   5   1   2        2.43       -0.75      1.67 o 
   6   1   2        0.00        2.57      3.00 o 
  -6   2   2       10.61        7.71      3.85 o 
  -5   2   2        5.36        5.79      1.60 o 
  -4   2   2       35.11       37.42      4.18 o 
  -3   2   2      135.10      131.71      3.90 o 
  -2   2   2      291.99      286.60      5.67 o 
  -1   2   2     4165.00     4000.77     20.70 o 
   0   2   2       17.79       20.27      1.04 o 
   1   2   2      404.50      368.01      6.74 o 
   2   2   2       59.27       65.09      4.50 o 
   3   2   2       34.21       32.98      4.07 o 
   4   2   2       89.94       88.43      6.85 o 
   5   2   2       55.20       44.11      5.78 o 
   6   2   2       15.75       14.77      4.50 o 
  -6   3   2        4.57        4.92      3.00 o 
  -5   3   2      151.91      164.45      8.57 o 
  -4   3   2        0.11        0.40      1.13 o 
  -3   3   2       30.83       26.51      1.89 o 
  -2   3   2     1081.63     1102.12      8.85 o 
  -1   3   2     2299.22     2296.43     34.14 o 
   0   3   2      296.35      328.20      4.12 o 
   1   3   2       11.35       10.26      1.43 o 
   2   3   2      679.04      717.54     14.99 o 
   3   3   2       79.15       90.58      6.21 o 
   4   3   2       11.50        7.49      3.00 o 
   5   3   2        2.02        5.14      3.00 o 
   6   3   2        2.92        5.14      4.07 o 
  -6   4   2        2.14       -1.28      3.00 o 
  -5   4   2       50.10       43.66      3.75 o 
  -4   4   2        0.66        1.42      1.00 o 
  -3   4   2       50.10       51.21      2.33 o 
  -2   4   2     3678.87     3655.21     21.09 o 
  -1   4   2       52.88       43.82      1.63 o 
   0   4   2       17.81       17.99      2.62 o 
   1   4   2      713.68      755.44     14.13 o 
   2   4   2      101.02       94.64      5.78 o 
   3   4   2       16.92       14.13      3.43 o 
   4   4   2        1.40        1.93      2.57 o 
   5   4   2       12.01       18.20      4.71 o 
  -6   5   2        3.87        1.07      3.21 o 
  -5   5   2        0.17       -3.00      2.14 o 
  -4   5   2        4.31        3.53      1.19 o 
  -3   5   2        5.99        5.48      1.14 o 
  -2   5   2       20.67       21.14      1.37 o 
  -1   5   2       35.03       37.30      1.72 o 
   0   5   2        7.46        7.90      1.11 o 
   1   5   2       49.30       50.53      4.28 o 
   2   5   2       26.01       16.06      3.21 o 
   3   5   2      124.70      107.49      7.28 o 
   4   5   2       26.98       14.35      4.07 o 
   5   5   2        0.00       -0.21      3.00 o 
  -6   6   2        8.05        3.64      3.43 o 
  -5   6   2        0.72        0.00      3.00 o 
  -4   6   2        2.95        4.50      2.78 o 
  -3   6   2       51.73       51.37      3.32 o 
  -2   6   2      435.56      430.68      9.27 o 
  -1   6   2      178.56      179.64      5.45 o 
   0   6   2       53.06       47.71      2.97 o 
   1   6   2       95.93      106.21      6.42 o 
   2   6   2       21.86       19.27      3.64 o 
   3   6   2      113.35      112.20      7.71 o 
   4   6   2        9.45       17.99      4.50 o 
  -6   7   2        0.32       -0.86      3.00 o 
  -5   7   2        7.39        8.99      4.07 o 
  -4   7   2       23.08       20.13      4.50 o 
  -3   7   2        2.56        1.41      1.43 o 
  -2   7   2        6.27        6.87      2.25 o 
  -1   7   2       15.79       15.56      2.81 o 
   0   7   2        3.53        5.66      1.71 o 
   1   7   2      105.21      124.84      7.28 o 
   2   7   2      108.66      108.13      7.71 o 
   3   7   2       45.42       59.96      6.85 o 
   4   7   2        3.46        1.28      3.21 o 
  -6   8   2        1.05        0.64      3.85 o 
  -5   8   2        1.18        0.21      3.00 o 
  -4   8   2        0.04        1.50      2.57 o 
  -3   8   2       70.09       58.66      6.64 o 
  -2   8   2        4.63        3.67      1.54 o 
  -1   8   2        7.62        9.09      5.35 o 
   0   8   2       18.63       18.62      2.57 o 
   1   8   2       36.46       43.47      5.14 o 
   2   8   2       10.87        9.64      4.07 o 
   3   8   2       15.05        7.92      4.07 o 
   4   8   2        6.86        4.71      4.07 o 
  -6   9   2        0.04        0.00      3.64 o 
  -5   9   2        0.25       -2.36      2.78 o 
  -4   9   2        1.54        5.57      3.43 o 
  -3   9   2        1.09        1.68      1.85 o 
  -2   9   2       12.01       11.09      2.26 o 
  -1   9   2        0.98        0.94      3.32 o 
   0   9   2        0.00        1.03      1.64 o 
   1   9   2        4.95        3.64      3.00 o 
   2   9   2        2.50        1.07      3.00 o 
   3   9   2       16.22       23.98      5.78 o 
  -5  10   2        0.50       -0.43      3.21 o 
  -4  10   2        0.11        0.86      3.85 o 
  -3  10   2        0.48       -2.36      2.78 o 
  -2  10   2       28.98       27.01      3.23 o 
  -1  10   2        1.64        2.11      1.80 o 
   0  10   2       13.65       19.70      4.50 o 
   1  10   2        2.74        3.00      3.64 o 
   2  10   2        1.04       -1.28      3.43 o 
  -4  11   2        0.88       -2.14      3.21 o 
  -3  11   2        0.38        0.64      3.00 o 
  -2  11   2        2.38        3.32      2.68 o 
  -1  11   2        0.07        2.10      3.21 o 
   0  11   2        8.13        5.57      4.28 o 
   1  11   2        0.07        0.86      4.07 o 
  -3  12   2        0.72       -2.14      3.00 o 
  -2  12   2        1.67        0.64      3.00 o 
  -1  12   2        3.67        4.07      2.57 o 
   0  12   2       12.11       16.27      5.57 o 
   0 -13   3        6.06        0.86      3.64 o 
   1 -13   3        5.48        1.28      4.28 o 
   2 -13   3        2.84        2.57      4.07 o 
   3 -13   3        2.87        4.15      2.89 o 
  -1 -12   3       18.49        6.21      4.07 o 
   0 -12   3        1.92        2.14      3.21 o 
   1 -12   3        0.30        1.93      3.21 o 
   2 -12   3        3.54        5.89      2.49 o 
   3 -12   3        1.16        1.35      2.89 o 
   4 -12   3        3.78       12.44      3.96 o 
  -2 -11   3        0.44        0.21      3.00 o 
  -1 -11   3        4.02        3.21      3.00 o 
   0 -11   3       22.75       23.13      5.14 o 
   1 -11   3        0.69        0.21      2.57 o 
   2 -11   3       20.93       16.60      2.95 o 
   3 -11   3        0.07       -1.08      1.89 o 
   4 -11   3        0.36       -0.92      2.16 o 
   5 -11   3        0.08       -1.41      2.57 o 
  -3 -10   3        3.09        1.71      3.21 o 
  -2 -10   3       11.71       15.63      4.28 o 
  -1 -10   3       58.84       57.39      6.42 o 
   0 -10   3        1.43        1.28      2.57 o 
   1 -10   3       28.37       42.18      5.35 o 
   2 -10   3        2.32        3.07      2.03 o 
   3 -10   3       31.42       33.68      3.56 o 
   4 -10   3        3.48        5.46      2.41 o 
   5 -10   3        4.68        4.82      3.32 o 
  -3  -9   3        0.27        0.64      2.57 o 
  -2  -9   3       35.20       40.47      5.35 o 
  -1  -9   3       66.28       63.60      6.00 o 
   0  -9   3        0.10        0.21      2.14 o 
   1  -9   3       33.02       30.19      4.28 o 
   2  -9   3       33.10       44.63      3.56 o 
   3  -9   3       49.15       51.66      5.46 o 
   4  -9   3       53.28       55.08      4.38 o 
   5  -9   3        0.56        1.98      2.21 o 
   6  -9   3        0.42       -1.50      4.07 o 
  -4  -8   3        0.90        0.00      2.57 o 
  -3  -8   3       75.95       69.16      6.21 o 
  -2  -8   3       16.27        8.57      2.78 o 
  -1  -8   3        2.33       -0.21      1.93 o 
   0  -8   3        2.24        0.32      1.21 o 
   1  -8   3       28.70       26.96      3.75 o 
   2  -8   3       10.25        9.40      1.95 o 
   3  -8   3        1.16        0.90      1.43 o 
   4  -8   3       13.18       12.52      2.65 o 
   5  -8   3        0.75        1.28      2.10 o 
   6  -8   3        0.10        1.50      4.28 o 
  -4  -7   3       10.47        8.14      3.21 o 
  -3  -7   3      156.41      146.89      8.14 o 
  -2  -7   3      175.62      172.80      8.14 o 
  -1  -7   3       35.31       33.40      3.85 o 
   0  -7   3      231.12      223.26      5.49 o 
   1  -7   3      113.66      105.79      4.28 o 
   2  -7   3        7.48        3.61      1.43 o 
   3  -7   3       30.31       33.04      2.95 o 
   4  -7   3      135.33      130.26      9.53 o 
   5  -7   3        1.39        1.44      2.04 o 
   6  -7   3        0.38        0.64      4.07 o 
  -5  -6   3        6.94        1.28      2.89 o 
  -4  -6   3       76.02       65.95      6.42 o 
  -3  -6   3       28.77       31.69      4.28 o 
  -2  -6   3        0.03       -0.86      1.28 o 
  -1  -6   3        0.00        1.93      1.50 o 
   0  -6   3       70.55       66.77      7.82 o 
   1  -6   3      137.65      135.71      4.18 o 
   2  -6   3       12.00       16.13      2.14 o 
   3  -6   3        1.29        0.30      1.13 o 
   4  -6   3       41.54       46.47      3.44 o 
   5  -6   3        4.23        5.50      2.04 o 
   6  -6   3        0.96        1.93      3.85 o 
  -5  -5   3        0.02        0.64      2.01 o 
  -4  -5   3        0.10        0.21      1.93 o 
  -3  -5   3      154.78      143.89      7.49 o 
  -2  -5   3       74.18       72.59      4.71 o 
  -1  -5   3       67.79       66.19      3.17 o 
   0  -5   3      436.78      413.23      6.40 o 
   1  -5   3      597.86      586.96      8.14 o 
   2  -5   3       90.04       83.64      3.23 o 
   3  -5   3       56.34       53.27      6.10 o 
   4  -5   3       11.51        6.60      1.80 o 
   5  -5   3        1.37        0.55      1.74 o 
   6  -5   3        5.52        1.50      3.85 o 
  -5  -4   3        3.98        3.55      2.14 o 
  -4  -4   3      106.30       99.14      6.64 o 
  -3  -4   3       27.63       21.41      3.21 o 
  -2  -4   3      701.11      821.17     14.99 o 
  -1  -4   3       71.68       65.76      2.86 o 
   0  -4   3      424.28      441.04      6.10 o 
   1  -4   3      212.83      205.28      4.21 o 
   2  -4   3      117.05      107.31      5.46 o 
   3  -4   3       77.93       89.12      3.50 o 
   4  -4   3       56.87       53.70      3.34 o 
   5  -4   3       19.31       20.98      4.50 o 
   6  -4   3       97.53       79.65      8.14 o 
  -6  -3   3        0.25        1.50      3.85 o 
  -5  -3   3        1.15        0.09      1.74 o 
  -4  -3   3      151.39      156.15      5.96 o 
  -3  -3   3       69.04       60.81      4.28 o 
  -2  -3   3       71.86       62.83      8.89 o 
  -1  -3   3       23.46       25.97      1.70 o 
   0  -3   3       67.60       73.04      3.10 o 
   1  -3   3      442.78      418.48      9.42 o 
   2  -3   3     1302.39     1350.71     10.06 o 
   3  -3   3      130.48      164.37      4.37 o 
   4  -3   3      219.87      205.46      5.81 o 
   5  -3   3       15.29       13.28      4.07 o 
   6  -3   3        8.59       17.56      5.35 o 
  -6  -2   3        6.08        4.92      3.85 o 
  -5  -2   3        1.82       -1.25      1.58 o 
  -4  -2   3       43.71       46.59      3.44 o 
  -3  -2   3        1.06        1.50      2.25 o 
  -2  -2   3     1354.28     1434.43     17.77 o 
  -1  -2   3      283.13      264.13      4.37 o 
   0  -2   3     1615.66     1667.07     22.91 o 
   1  -2   3      155.78      157.18      3.19 o 
   2  -2   3      243.01      244.12      3.57 o 
   3  -2   3       31.99       25.03      3.75 o 
   4  -2   3        0.51       -0.75      2.03 o 
   5  -2   3       39.69       50.32      6.42 o 
   6  -2   3       37.23       42.07      4.82 o 
  -6  -1   3        0.26       -0.64      3.21 o 
  -5  -1   3       18.03       11.54      3.32 o 
  -4  -1   3       75.44       72.93      3.88 o 
  -3  -1   3       51.86       54.46      2.97 o 
  -2  -1   3      374.58      351.56      5.62 o 
  -1  -1   3     3391.38     3042.31     22.05 o 
   0  -1   3      186.12      167.48      2.86 o 
   1  -1   3     1550.38     1508.81     14.03 o 
   2  -1   3      188.51      202.61      5.78 o 
   3  -1   3      287.00      306.41     10.06 o 
   4  -1   3       30.48       35.97      4.92 o 
   5  -1   3       14.02       20.13      4.92 o 
   6  -1   3        0.51        0.90      2.04 o 
  -6   0   3        2.97        2.57      3.43 o 
  -5   0   3        9.82       14.05      2.52 o 
  -4   0   3       23.79       25.06      6.32 o 
  -3   0   3       39.92       35.77      2.33 o 
  -2   0   3       11.43       11.78      1.50 o 
  -1   0   3      491.10      499.56      9.21 o 
   0   0   3     1953.77     1777.84     25.91 o 
   1   0   3      403.37      393.86      5.83 o 
   2   0   3      313.46      351.47     10.92 o 
   3   0   3        5.56       10.71      2.78 o 
   4   0   3       20.67       17.36      7.07 o 
   5   0   3       79.03       80.37      5.44 o 
   6   0   3        2.98        4.02      2.68 o 
  -6   1   3        9.76       20.34      5.14 o 
  -5   1   3       16.85       17.13      4.28 o 
  -4   1   3       16.63       20.06      1.82 o 
  -3   1   3        8.99        6.47      1.25 o 
  -2   1   3      327.55      277.35      3.26 o 
  -1   1   3      128.45      132.76      4.28 o 
   0   1   3       50.54       49.37      2.50 o 
   1   1   3      409.43      396.04      7.45 o 
   2   1   3      460.34      412.02      6.42 o 
   3   1   3       66.55       60.10      5.78 o 
   4   1   3       24.10       22.60      3.17 o 
   5   1   3        0.41        0.21      1.97 o 
   6   1   3        0.22       -0.43      3.21 o 
  -6   2   3        0.76        2.57      3.00 o 
  -5   2   3       14.06       11.35      3.43 o 
  -4   2   3        0.06        0.75      0.87 o 
  -3   2   3       16.78       15.79      1.54 o 
  -2   2   3      901.97      963.73      8.94 o 
  -1   2   3       13.14        9.32      0.83 o 
   0   2   3      169.79      155.36      2.62 o 
   1   2   3      574.77      564.20      8.09 o 
   2   2   3      423.80      475.77      8.92 o 
   3   2   3      258.43      252.14      7.33 o 
   4   2   3        0.04       -1.50      1.93 o 
   5   2   3       28.23       23.55      4.92 o 
   6   2   3        0.88        2.57      3.21 o 
  -6   3   3        3.10        7.28      3.43 o 
  -5   3   3       25.57       16.70      3.64 o 
  -4   3   3       36.57       38.90      2.71 o 
  -3   3   3      169.38      170.62      4.11 o 
  -2   3   3       52.34       56.91      1.95 o 
  -1   3   3      664.19      644.72      6.46 o 
   0   3   3        4.58        6.23      0.91 o 
   1   3   3      144.35      140.57      2.98 o 
   2   3   3       53.22       50.75      4.50 o 
   3   3   3      168.33      201.92      9.42 o 
   4   3   3        0.85       -2.14      2.14 o 
   5   3   3        0.49       -0.86      2.57 o 
  -6   4   3        0.50       -3.00      2.78 o 
  -5   4   3       22.75       24.78      9.42 o 
  -4   4   3        1.69        1.58      1.43 o 
  -3   4   3      191.05      185.79      3.89 o 
  -2   4   3     1513.31     1415.26     11.68 o 
  -1   4   3       15.06       12.50      1.08 o 
   0   4   3        7.06        7.13      1.03 o 
   1   4   3       88.58       84.61      3.56 o 
   2   4   3       11.97       11.78      3.00 o 
   3   4   3      174.20      188.43      9.21 o 
   4   4   3       50.60       44.75      5.78 o 
   5   4   3       34.61       34.90      6.00 o 
  -6   5   3       15.86       16.70      4.92 o 
  -5   5   3        2.36        1.71      2.78 o 
  -4   5   3       16.21       10.83      3.00 o 
  -3   5   3      708.38      691.00      7.89 o 
  -2   5   3      408.16      419.67     15.24 o 
  -1   5   3       93.36      102.18      2.71 o 
   0   5   3       12.16       10.32      1.26 o 
   1   5   3      456.92      446.95      8.61 o 
   2   5   3       64.58       56.74      5.14 o 
   3   5   3       79.28       87.79      7.07 o 
   4   5   3        1.41        1.50      2.78 o 
   5   5   3        4.53       11.99      4.28 o 
  -6   6   3        8.00        8.14      4.28 o 
  -5   6   3        0.19        1.93      3.00 o 
  -4   6   3        8.44       17.13      4.07 o 
  -3   6   3      592.95      582.21     11.99 o 
  -2   6   3        5.86        6.15      1.12 o 
  -1   6   3       14.05       15.78      1.50 o 
   0   6   3      150.17      137.23      4.85 o 
   1   6   3       51.55       63.60      5.35 o 
   2   6   3       99.80       87.58      6.42 o 
   3   6   3        0.93       -2.57      2.36 o 
   4   6   3        3.33        3.64      3.43 o 
  -6   7   3        2.15        0.00      3.85 o 
  -5   7   3        0.10        0.00      3.21 o 
  -4   7   3        0.01       -0.43      2.57 o 
  -3   7   3       49.05       41.54      5.57 o 
  -2   7   3        3.64        3.40      1.39 o 
  -1   7   3       39.26       36.88      2.23 o 
   0   7   3       14.74       14.60      1.77 o 
   1   7   3        0.01        2.78      2.57 o 
   2   7   3       71.85       86.94      7.28 o 
   3   7   3       36.65       51.82      6.64 o 
   4   7   3        0.06        2.57      3.64 o 
  -6   8   3        0.06       -2.36      3.43 o 
  -5   8   3        3.00        7.49      4.07 o 
  -4   8   3        9.12       10.06      3.85 o 
  -3   8   3       94.42      102.57      7.92 o 
  -2   8   3        7.80       11.83      2.46 o 
  -1   8   3        2.67        0.76      1.93 o 
   0   8   3       70.47       70.15      3.94 o 
   1   8   3       62.76       65.52      6.00 o 
   2   8   3      141.39      165.73      9.85 o 
   3   8   3        0.11       -0.86      3.21 o 
  -5   9   3        0.04       -0.86      3.21 o 
  -4   9   3        9.84       14.56      4.71 o 
  -3   9   3        1.45        2.36      3.00 o 
  -2   9   3       11.72        6.30      4.71 o 
  -1   9   3        4.91       10.42      2.34 o 
   0   9   3       31.73       34.82      3.75 o 
   1   9   3       35.32       36.40      5.35 o 
   2   9   3       22.36       12.63      4.07 o 
   3   9   3        3.05        1.28      4.28 o 
  -5  10   3        0.36       -0.64      3.64 o 
  -4  10   3        2.59       -0.86      3.00 o 
  -3  10   3        0.00       -0.86      3.00 o 
  -2  10   3        0.14       -3.00      2.36 o 
  -1  10   3       31.71       35.80      3.85 o 
   0  10   3        0.00        0.42      1.85 o 
   1  10   3        2.03        1.07      3.43 o 
   2  10   3        8.50        3.85      4.28 o 
  -4  11   3        0.53       -0.43      3.64 o 
  -3  11   3        2.93        3.43      3.64 o 
  -2  11   3        0.25        0.86      2.78 o 
  -1  11   3        0.14       -0.19      2.10 o 
   0  11   3        1.38       -2.57      3.85 o 
   1  11   3        0.08        2.14      4.28 o 
  -3  12   3        0.10       -2.36      3.21 o 
  -2  12   3        0.53       -0.64      3.00 o 
  -1  12   3        6.06        7.01      3.75 o 
   0 -13   4        5.08        7.07      4.50 o 
   1 -13   4        8.99        4.71      3.85 o 
   2 -13   4        9.74        3.85      4.28 o 
   3 -13   4        0.57        2.86      2.71 o 
  -1 -12   4        1.15        0.64      3.00 o 
   0 -12   4        1.62        4.28      3.43 o 
   1 -12   4       17.32       30.41      5.57 o 
   2 -12   4        5.61        3.85      3.64 o 
   3 -12   4        4.47        3.41      4.07 o 
   4 -12   4        2.26        0.06      2.62 o 
  -2 -11   4        0.72       -0.86      2.78 o 
  -1 -11   4       14.51       14.56      4.28 o 
   0 -11   4       33.75       30.83      5.14 o 
   1 -11   4       36.54       37.90      5.57 o 
   2 -11   4        8.95        5.16      2.25 o 
   3 -11   4        2.22        4.32      2.19 o 
   4 -11   4        5.78       -0.64      2.57 o 
   5 -11   4        0.01        1.44      2.77 o 
  -3 -10   4        0.74        2.93      2.49 o 
  -2 -10   4       36.46       31.90      5.35 o 
  -1 -10   4        3.73        5.78      3.00 o 
   0 -10   4        0.00       -1.71      1.93 o 
   1 -10   4       24.54       16.92      3.85 o 
   2 -10   4       15.10       14.94      2.56 o 
   3 -10   4       10.19        9.86      6.32 o 
   4 -10   4        0.01       -1.42      1.95 o 
   5 -10   4        0.35        1.07      3.43 o 
  -3  -9   4       12.58       11.89      3.02 o 
  -2  -9   4        0.02        4.45      2.01 o 
  -1  -9   4       65.52       59.44      4.09 o 
   0  -9   4        7.69        3.43      2.36 o 
   1  -9   4      100.45      119.91      7.07 o 
   2  -9   4        0.30       -0.13      1.28 o 
   3  -9   4        2.74        1.33      1.80 o 
   4  -9   4        0.25       -0.68      1.74 o 
   5  -9   4        1.77        5.93      3.32 o 
   6  -9   4        5.03        3.43      4.50 o 
  -4  -8   4        0.37        0.89      1.98 o 
  -3  -8   4       15.40       17.20      3.02 o 
  -2  -8   4       24.54       19.85      2.93 o 
  -1  -8   4        1.15        4.83      2.46 o 
   0  -8   4      117.23      121.41      6.85 o 
   1  -8   4       18.46       21.41      3.64 o 
   2  -8   4      121.17      113.71      4.60 o 
   3  -8   4       65.74       78.69      4.21 o 
   4  -8   4       19.64       20.35      3.02 o 
   5  -8   4        9.19       12.33      2.77 o 
   6  -8   4        0.03        1.07      4.07 o 
  -4  -7   4        1.58        5.01      2.21 o 
  -3  -7   4       55.03       32.72      8.99 o 
  -2  -7   4       55.34       55.27      3.84 o 
  -1  -7   4        6.03        7.19      2.25 o 
   0  -7   4       61.05       76.59      3.38 o 
   1  -7   4       25.13       34.69      3.85 o 
   2  -7   4      223.88      239.87      6.16 o 
   3  -7   4       84.72       79.11      3.91 o 
   4  -7   4        7.36        5.40      2.25 o 
   5  -7   4        3.37        2.57      3.21 o 
   6  -7   4       21.66       21.41      6.00 o 
  -5  -6   4        0.00       -0.55      2.01 o 
  -4  -6   4       96.68      110.21      5.96 o 
  -3  -6   4       24.09       20.02      2.73 o 
  -2  -6   4       20.49       21.23      2.41 o 
  -1  -6   4        5.97        7.92      1.51 o 
   0  -6   4       21.60       21.55      1.89 o 
   1  -6   4       92.86       87.69      2.59 o 
   2  -6   4       22.27       27.00      2.26 o 
   3  -6   4        0.03        0.57      1.13 o 
   4  -6   4       52.83       66.09      3.96 o 
   5  -6   4        0.51        0.64      2.78 o 
   6  -6   4       18.61       23.55      5.78 o 
  -5  -5   4       12.05        7.22      2.73 o 
  -4  -5   4       80.63       86.32      5.20 o 
  -3  -5   4      286.78      286.80      7.72 o 
  -2  -5   4       26.85       31.07      2.61 o 
  -1  -5   4      230.99      236.04      5.51 o 
   0  -5   4        0.63        5.26      1.13 o 
   1  -5   4      131.14      133.82      3.43 o 
   2  -5   4      206.00      234.68      3.67 o 
   3  -5   4       68.49       68.40      6.00 o 
   4  -5   4       17.42       18.48      2.41 o 
   5  -5   4        4.72        6.85      3.64 o 
   6  -5   4       34.39       40.47      6.85 o 
  -5  -4   4       11.20        9.58      2.61 o 
  -4  -4   4       12.09        9.66      2.26 o 
  -3  -4   4       11.36        8.55      1.85 o 
  -2  -4   4        0.71        4.16      1.28 o 
  -1  -4   4       54.54       54.05      2.56 o 
   0  -4   4      295.48      306.33      5.35 o 
   1  -4   4       78.02       89.20      3.85 o 
   2  -4   4       15.65       15.93      1.15 o 
   3  -4   4      122.75      143.56      4.31 o 
   4  -4   4        1.17        3.68      1.43 o 
   5  -4   4        0.01        1.93      3.00 o 
   6  -4   4      127.97      144.32     10.28 o 
  -6  -3   4        0.76        7.07      4.28 o 
  -5  -3   4        4.20        6.72      2.57 o 
  -4  -3   4      184.37      166.52      6.01 o 
  -3  -3   4      127.71      130.27      4.67 o 
  -2  -3   4        2.64        0.29      0.86 o 
  -1  -3   4       50.29       55.52      2.37 o 
   0  -3   4        1.55        2.25      0.76 o 
   1  -3   4     1027.50      988.36      9.64 o 
   2  -3   4      161.89      168.52      3.58 o 
   3  -3   4        0.01        0.27      0.82 o 
   4  -3   4       21.67       22.91      4.07 o 
   5  -3   4        6.66        5.78      3.43 o 
   6  -3   4        3.71       -1.07      3.64 o 
  -6  -2   4        0.00       -3.21      3.21 o 
  -5  -2   4       23.77       16.90      2.73 o 
  -4  -2   4       91.99       97.10      4.51 o 
  -3  -2   4      647.68      656.80     10.01 o 
  -2  -2   4        0.03       -0.34      1.50 o 
  -1  -2   4      560.38      539.33      6.74 o 
   0  -2   4      136.71      163.58      3.40 o 
   1  -2   4      305.69      311.29      5.03 o 
   2  -2   4      723.63      690.77      9.11 o 
   3  -2   4      196.84      195.36      4.92 o 
   4  -2   4       67.45       68.73      6.21 o 
   5  -2   4      123.02      128.05      8.78 o 
   6  -2   4       37.82       36.83      6.64 o 
  -6  -1   4        0.41        3.00      3.43 o 
  -5  -1   4       49.20       46.25      6.64 o 
  -4  -1   4        0.00        1.07      1.23 o 
  -3  -1   4        2.02        1.02      0.94 o 
  -2  -1   4       23.40       15.64      1.82 o 
  -1  -1   4       69.05       71.80      3.43 o 
   0  -1   4      177.77      174.85      3.32 o 
   1  -1   4     1096.05     1057.54     11.35 o 
   2  -1   4      449.10      475.49      7.79 o 
   3  -1   4      158.14      135.33      3.53 o 
   4  -1   4       50.33       64.45      6.21 o 
   5  -1   4        4.53        0.21      3.21 o 
   6  -1   4        2.65        2.04      2.41 o 
  -6   0   4        2.14       -0.21      3.00 o 
  -5   0   4        2.10        2.78      3.00 o 
  -4   0   4        0.39        1.57      2.03 o 
  -3   0   4      514.74      535.85      7.92 o 
  -2   0   4      123.15       99.59      3.21 o 
  -1   0   4      410.10      406.41      8.78 o 
   0   0   4       95.42       81.85      2.31 o 
   1   0   4      152.54      163.59      3.94 o 
   2   0   4       18.06       18.41      2.25 o 
   3   0   4        0.82        0.43      1.50 o 
   4   0   4       71.57       90.67      4.97 o 
   5   0   4       26.38       19.63      4.28 o 
   6   0   4        0.25       -0.64      2.41 o 
  -6   1   4        1.09       -0.64      2.78 o 
  -5   1   4       60.16       67.66      6.85 o 
  -4   1   4       21.46       24.17      3.32 o 
  -3   1   4      188.10      198.11      4.31 o 
  -2   1   4      715.42      753.08     13.92 o 
  -1   1   4      567.94      619.68     10.92 o 
   0   1   4      134.85      126.72      2.73 o 
   1   1   4      808.97      809.62      9.76 o 
   2   1   4      722.76      784.79     11.06 o 
   3   1   4       15.51       22.38      2.80 o 
   4   1   4       15.65        9.40      2.47 o 
   5   1   4        0.42        1.73      2.26 o 
   6   1   4        0.09       -2.36      3.00 o 
  -6   2   4        3.76        2.57      3.21 o 
  -5   2   4        0.48       -2.14      1.93 o 
  -4   2   4       18.62       22.70      3.64 o 
  -3   2   4        3.93        6.14      0.84 o 
  -2   2   4      148.64      155.67      5.78 o 
  -1   2   4       33.15       37.67      1.23 o 
   0   2   4      141.26      115.32      3.86 o 
   1   2   4      127.26      140.45      2.52 o 
   2   2   4       90.23      108.09      3.62 o 
   3   2   4        0.03        2.46      1.51 o 
   4   2   4      167.53      173.01      9.85 o 
   5   2   4        4.61        8.57      3.85 o 
  -6   3   4       17.35       23.13      4.92 o 
  -5   3   4       13.71        9.85      3.43 o 
  -4   3   4       44.02       47.11      4.71 o 
  -3   3   4       10.38        7.63      1.61 o 
  -2   3   4       10.73       16.08      1.46 o 
  -1   3   4      448.88      431.47      4.77 o 
   0   3   4        5.93        3.69      0.82 o 
   1   3   4      295.53      279.94      4.36 o 
   2   3   4      161.57      151.11      8.99 o 
   3   3   4       56.95       54.60      5.57 o 
   4   3   4        9.52       13.92      4.07 o 
   5   3   4        0.58        2.36      3.21 o 
  -6   4   4        3.71        0.43      3.21 o 
  -5   4   4        1.67        2.07      1.89 o 
  -4   4   4        1.76        1.30      1.49 o 
  -3   4   4      238.04      229.34      6.07 o 
  -2   4   4       20.64       14.74      1.27 o 
   0   4   4       64.50       60.06      3.00 o 
   1   4   4      374.91      370.37      5.54 o 
   2   4   4      156.15      152.03      7.71 o 
   3   4   4        0.11       -1.93      1.93 o 
   4   4   4       73.30       47.54      6.21 o 
   5   4   4        7.71        4.92      3.64 o 
  -6   5   4       10.40        6.42      3.85 o 
  -5   5   4        5.06        0.43      2.78 o 
  -4   5   4      133.11      123.06      4.98 o 
  -3   5   4       25.95       26.31      2.46 o 
  -2   5   4       68.69       67.58      2.39 o 
  -1   5   4        2.47        5.08      1.90 o 
   0   5   4       52.56       50.81      2.34 o 
   1   5   4      205.80      203.73      5.62 o 
   2   5   4      126.35      129.12      7.49 o 
   3   5   4       33.22       35.76      5.57 o 
   4   5   4        2.87       -0.43      3.00 o 
   5   5   4       12.58       19.49      5.35 o 
  -6   6   4        5.01        3.00      3.85 o 
  -5   6   4        0.92       -0.86      2.57 o 
  -4   6   4       15.96       18.41      4.50 o 
  -3   6   4      522.35      515.15      9.23 o 
  -2   6   4       39.92       39.31      3.51 o 
  -1   6   4       55.47       46.89      2.28 o 
   0   6   4       25.31       20.34      1.80 o 
   1   6   4        7.41        3.52      2.46 o 
   2   6   4       16.02       17.77      3.85 o 
   3   6   4       23.57       20.77      4.50 o 
   4   6   4       28.50       39.40      6.42 o 
  -6   7   4        1.23        2.36      3.85 o 
  -5   7   4        0.10        1.07      3.21 o 
  -4   7   4      128.76      134.04      9.21 o 
  -3   7   4       23.24       18.84      4.28 o 
  -2   7   4        0.36       -0.30      1.28 o 
  -1   7   4        2.84        5.13      1.27 o 
   0   7   4       74.22       80.19      3.21 o 
   1   7   4       23.15       27.41      4.50 o 
   2   7   4       69.41       79.01      7.07 o 
   3   7   4        8.17       11.99      4.28 o 
   4   7   4        0.00        6.00      4.28 o 
  -6   8   4        0.10       -0.43      3.64 o 
  -5   8   4        1.16        0.00      3.43 o 
  -4   8   4       55.75       45.61      6.64 o 
  -3   8   4       14.03       14.35      4.07 o 
  -2   8   4       21.41       16.70      4.07 o 
  -1   8   4       54.59       56.12      7.82 o 
   0   8   4       13.88       16.17      2.55 o 
   1   8   4       80.08      105.99      7.28 o 
   2   8   4        6.72        7.28      3.85 o 
   3   8   4        1.72        0.43      3.85 o 
  -5   9   4        1.06        4.92      3.85 o 
  -4   9   4       10.96        7.71      3.85 o 
  -3   9   4        3.75        0.64      2.78 o 
  -2   9   4        4.91        5.14      3.21 o 
  -1   9   4        0.17        2.33      2.68 o 
   0   9   4        0.03        0.95      1.74 o 
   1   9   4        1.07       -2.57      2.78 o 
   2   9   4       19.16       17.56      4.92 o 
  -5  10   4        0.34       -1.71      3.64 o 
  -4  10   4        9.49        5.14      4.07 o 
  -3  10   4        2.09       -3.00      2.78 o 
  -2  10   4        8.85        7.28      3.85 o 
  -1  10   4       30.76       36.58      3.71 o 
   0  10   4       24.39       30.16      5.25 o 
   1  10   4       51.18       47.54      6.42 o 
   2  10   4        0.01       -4.28      3.85 o 
  -4  11   4        0.39       -0.21      3.85 o 
  -3  11   4        0.04       -3.64      3.00 o 
  -2  11   4        1.60        3.21      3.00 o 
  -1  11   4        6.07        1.28      2.78 o 
   0  11   4       14.17       14.35      5.14 o 
  -2  12   4        4.68       -0.43      3.00 o 
   0 -13   5        7.41        7.07      4.28 o 
   1 -13   5        0.05        1.50      3.43 o 
   2 -13   5        6.52        3.64      3.85 o 
   3 -13   5        0.36       -1.50      4.07 o 
  -1 -12   5        0.45       -2.36      2.78 o 
   0 -12   5       15.61       24.41      5.35 o 
   1 -12   5       50.26       38.11      6.21 o 
   2 -12   5       26.91       23.98      5.35 o 
   3 -12   5        0.40        1.14      6.53 o 
   4 -12   5        8.62        7.38      3.02 o 
  -2 -11   5        3.65        6.00      3.43 o 
  -1 -11   5       24.44       27.41      5.14 o 
   0 -11   5       32.79       18.63      4.28 o 
   1 -11   5       25.08       32.98      5.35 o 
   2 -11   5        0.53       -0.64      2.78 o 
   3 -11   5        0.11       -0.35      1.90 o 
   4 -11   5        7.03       10.28      2.88 o 
   5 -11   5        1.50        5.25      2.81 o 
  -3 -10   5       21.04       23.78      7.28 o 
  -2 -10   5        6.32        4.71      3.00 o 
  -1 -10   5        0.02        0.86      2.36 o 
   0 -10   5        0.97       -0.43      2.36 o 
   1 -10   5       30.65       26.77      4.50 o 
   2 -10   5       23.26       33.40      4.92 o 
   3 -10   5        7.10        5.74      2.10 o 
   4 -10   5        1.08        0.48      2.04 o 
   5 -10   5        6.21        2.36      4.07 o 
  -3  -9   5        0.20        0.07      2.01 o 
  -2  -9   5       41.84       41.19      3.90 o 
  -1  -9   5       39.57       38.76      4.92 o 
   0  -9   5       73.67       67.45      6.00 o 
   1  -9   5       11.35       13.28      3.43 o 
   2  -9   5        0.07        0.09      1.43 o 
   3  -9   5        3.30        0.54      1.67 o 
   4  -9   5        0.42       -0.46      1.89 o 
   5  -9   5        0.23        1.50      3.85 o 
   6  -9   5        2.05       11.35      5.57 o 
  -4  -8   5        0.23       -1.14      2.10 o 
  -3  -8   5       25.25       28.36      8.14 o 
  -2  -8   5       20.52       18.64      3.43 o 
  -1  -8   5        0.33        1.82      1.51 o 
   0  -8   5      135.73      127.19      7.07 o 
   1  -8   5       15.09       14.13      3.21 o 
   2  -8   5       18.71       22.20      3.43 o 
   3  -8   5       69.17       61.82      3.81 o 
   4  -8   5       14.44       21.58      3.75 o 
   5  -8   5       40.24       47.75      7.07 o 
   6  -8   5       18.99       21.20      6.21 o 
  -4  -7   5        9.78        6.46      2.37 o 
  -3  -7   5        0.88       -0.06      1.71 o 
  -2  -7   5      123.78      112.49      4.97 o 
  -1  -7   5       18.99       16.79      2.46 o 
   0  -7   5      203.16      195.99      5.18 o 
   1  -7   5        7.72        8.78      2.36 o 
   2  -7   5       69.17       66.17      3.44 o 
   3  -7   5        3.81        3.30      1.93 o 
   4  -7   5        0.72        1.59      1.70 o 
   5  -7   5        0.42        3.64      3.64 o 
   6  -7   5        3.23        8.57      4.92 o 
  -5  -6   5        0.12        1.65      2.46 o 
  -4  -6   5       23.98       23.17      4.50 o 
  -3  -6   5        4.59        2.15      2.68 o 
  -2  -6   5        5.82        6.63      2.14 o 
  -1  -6   5       97.11      104.28      4.09 o 
   0  -6   5       27.13       39.41      6.74 o 
   1  -6   5      124.23      113.02      3.24 o 
   2  -6   5      235.52      235.36      5.66 o 
   3  -6   5      300.69      280.23      6.63 o 
   4  -6   5       12.26       13.80      3.64 o 
   5  -6   5        0.71        3.64      3.00 o 
   6  -6   5        1.11        1.07      4.07 o 
  -5  -5   5        0.00        1.80      2.16 o 
  -4  -5   5      142.32      153.39      6.33 o 
  -3  -5   5       45.98       40.61      3.28 o 
  -2  -5   5        5.85        5.88      1.49 o 
  -1  -5   5        6.24        6.39      1.39 o 
   0  -5   5       93.51       91.25      3.23 o 
   1  -5   5      589.71      617.31      7.91 o 
   2  -5   5      108.50      122.33      2.84 o 
   3  -5   5       87.71       81.64      3.37 o 
   4  -5   5        9.93       11.78      3.43 o 
   5  -5   5       33.84       36.83      6.00 o 
   6  -5   5        0.87        4.07      4.07 o 
  -5  -4   5       47.51       47.96      7.28 o 
  -4  -4   5        0.00        0.41      2.68 o 
  -3  -4   5        0.84        0.01      1.18 o 
  -2  -4   5       26.97       39.01      4.18 o 
  -1  -4   5       46.05       42.92      2.41 o 
   0  -4   5      601.65      720.41      9.00 o 
   1  -4   5       64.15       69.97      4.71 o 
   2  -4   5        5.81        5.61      0.90 o 
   3  -4   5       82.33       88.19      4.60 o 
   4  -4   5       10.67       18.84      3.85 o 
   5  -4   5       15.00       18.63      4.92 o 
   6  -4   5       20.53       12.63      4.92 o 
  -6  -3   5        6.83        3.21      4.07 o 
  -5  -3   5       46.07       51.39      7.28 o 
  -4  -3   5      283.57      284.40     14.99 o 
  -3  -3   5       26.59       33.26      2.65 o 
  -2  -3   5       14.55       15.69      4.82 o 
  -1  -3   5       79.54      108.62      3.34 o 
   0  -3   5      370.06      406.66      6.21 o 
   1  -3   5      486.80      463.48      7.28 o 
   2  -3   5      718.27      786.78     11.09 o 
   3  -3   5       31.41       26.55      2.02 o 
   4  -3   5       17.69       20.98      4.28 o 
   5  -3   5       27.51       23.77      4.92 o 
   6  -3   5        9.84       14.56      5.14 o 
  -6  -2   5        4.05        4.92      4.07 o 
  -5  -2   5       18.93       17.13      4.50 o 
  -4  -2   5       27.15       31.48      2.89 o 
  -3  -2   5       48.57       43.81      2.85 o 
  -2  -2   5       40.82       39.73      2.17 o 
  -1  -2   5       73.59       90.05      6.21 o 
   0  -2   5       63.98       53.58      2.19 o 
   1  -2   5      881.14      761.85     11.46 o 
   2  -2   5      222.38      228.20      8.99 o 
   3  -2   5       15.86       18.79      2.89 o 
   4  -2   5        2.47        2.78      2.57 o 
   5  -2   5      323.55      336.82     14.13 o 
   6  -2   5        0.38        2.57      4.07 o 
  -6  -1   5        1.18        8.78      4.28 o 
  -5  -1   5      101.26      120.98      9.42 o 
  -4  -1   5        9.24       10.49      3.43 o 
  -3  -1   5        0.10        0.64      1.39 o 
  -2  -1   5       46.92       49.69      2.20 o 
  -1  -1   5      200.23      220.23      3.92 o 
   0  -1   5      677.69      734.58      8.14 o 
   1  -1   5     1019.22      998.86     10.83 o 
   2  -1   5      375.76      366.79      7.10 o 
   3  -1   5      109.20      106.47      5.46 o 
   4  -1   5        6.02        4.71      2.78 o 
   5  -1   5       18.91       18.41      4.92 o 
   6  -1   5        7.30        5.90      3.32 o 
  -6   0   5       22.38       35.33      6.42 o 
  -5   0   5        5.39        4.07      3.21 o 
  -4   0   5      154.22      141.54      8.14 o 
  -3   0   5       47.30       44.71      3.64 o 
  -2   0   5      823.41      884.34     16.49 o 
  -1   0   5     1324.75     1324.58     18.84 o 
   0   0   5      157.46      165.62      3.60 o 
   1   0   5     1235.54     1153.19     12.19 o 
   2   0   5      104.78      133.90      4.46 o 
   3   0   5      127.00      135.54      7.49 o 
   4   0   5      291.46      336.82     13.06 o 
   5   0   5       94.18       88.60     10.81 o 
   6   0   5        5.98        4.17      3.23 o 
  -6   1   5       14.33       10.49      4.07 o 
  -5   1   5        2.97        1.50      2.57 o 
  -4   1   5        4.34        4.71      2.36 o 
  -3   1   5        6.52        5.50      0.96 o 
  -2   1   5      356.09      311.55      9.21 o 
  -1   1   5      287.77      295.49      7.92 o 
   0   1   5      495.14      468.48      6.62 o 
   1   1   5      590.27      616.20      8.77 o 
   2   1   5       16.20       17.20      1.52 o 
   3   1   5       10.52        9.24      2.27 o 
   4   1   5        2.97        0.21      1.80 o 
   5   1   5        0.50        0.97      3.10 o 
   6   1   5        0.03       -1.07      3.43 o 
  -6   2   5        4.99        9.85      3.85 o 
  -5   2   5        4.17        2.36      2.57 o 
  -4   2   5       42.53       45.18      5.14 o 
  -3   2   5       38.09       39.83      4.07 o 
  -2   2   5      150.02      140.68      6.00 o 
  -1   2   5      155.44      156.56      2.87 o 
   0   2   5       17.47       19.34      1.30 o 
   1   2   5      242.47      220.52      5.22 o 
   2   2   5        9.84        7.55      1.55 o 
   3   2   5       59.03       65.20      4.60 o 
   4   2   5      102.95      102.81      6.25 o 
   5   2   5        0.32       -1.50      3.00 o 
  -6   3   5       15.74       20.34      4.92 o 
  -5   3   5       28.13       32.55      4.92 o 
  -4   3   5       11.95       21.41      3.64 o 
  -3   3   5      250.66      292.07      9.42 o 
  -2   3   5       85.85      104.84      3.96 o 
  -1   3   5       11.03       18.80      1.17 o 
   0   3   5       54.42       60.44      2.13 o 
   1   3   5      186.42      204.15      3.84 o 
   2   3   5        0.20        1.07      1.21 o 
   3   3   5        0.45        0.86      2.36 o 
   4   3   5       10.45       20.13      4.92 o 
   5   3   5        7.24        2.78      3.64 o 
  -6   4   5        1.93        2.78      3.43 o 
  -5   4   5        3.12        2.84      2.57 o 
  -4   4   5        3.31        1.76      1.49 o 
  -3   4   5        4.40        3.12      2.36 o 
  -2   4   5       34.06       47.71      4.60 o 
  -1   4   5       93.96       69.50      2.26 o 
   0   4   5       55.46       79.84      5.31 o 
   1   4   5       20.76       20.07      3.92 o 
   2   4   5        2.62        1.15      1.43 o 
   3   4   5      146.37      139.18      8.57 o 
   4   4   5        0.18       -0.21      3.00 o 
   5   4   5        2.41        3.64      3.43 o 
  -6   5   5        0.34       -1.50      3.21 o 
  -5   5   5        8.52        7.07      3.85 o 
  -4   5   5       11.45       11.99      2.26 o 
  -3   5   5       15.86       15.42      2.26 o 
  -2   5   5        0.59        0.20      1.39 o 
  -1   5   5        0.90       -0.58      1.23 o 
   0   5   5       41.64       43.18      5.48 o 
   1   5   5       52.30       51.62      2.88 o 
   2   5   5        0.56        0.86      2.36 o 
   3   5   5        0.11       -2.14      1.93 o 
   4   5   5        1.57        0.64      3.43 o 
  -6   6   5        5.37        6.21      4.07 o 
  -5   6   5        0.61        4.07      3.43 o 
  -4   6   5       62.48       67.02      7.49 o 
  -3   6   5        4.87        7.64      1.90 o 
  -2   6   5       12.19       14.86      4.92 o 
  -1   6   5        1.48        0.24      1.31 o 
   0   6   5      167.85      177.79      4.44 o 
   1   6   5       53.81       58.05      2.96 o 
   2   6   5        3.63        0.64      2.78 o 
   3   6   5       46.19       52.25      6.64 o 
   4   6   5       12.70       17.99      5.57 o 
  -6   7   5        0.00        3.64      4.07 o 
  -5   7   5       10.66        8.14      4.28 o 
  -4   7   5       22.09       23.34      5.35 o 
  -3   7   5       33.56       32.33      5.35 o 
  -2   7   5       21.33       16.27      3.85 o 
  -1   7   5        0.04        1.66      1.08 o 
   0   7   5       39.55       37.72      2.51 o 
   1   7   5       56.50       59.60      4.45 o 
   2   7   5       42.32       49.89      6.00 o 
   3   7   5        1.24       -2.36      3.21 o 
  -5   8   5        0.00        0.21      3.43 o 
  -4   8   5       99.16      104.92      9.42 o 
  -3   8   5       19.73        7.71      3.43 o 
  -2   8   5       10.62       12.85      3.64 o 
  -1   8   5       12.77       13.60      2.37 o 
   0   8   5        0.15        1.10      1.61 o 
   1   8   5        1.91        4.92      3.43 o 
   2   8   5        4.11        3.21      4.07 o 
   3   8   5        3.58        6.21      4.71 o 
  -5   9   5       15.53       10.71      4.92 o 
  -4   9   5       11.50       11.56      4.50 o 
  -3   9   5        2.82        3.43      3.21 o 
  -2   9   5        1.06       -0.64      2.78 o 
  -1   9   5        1.42        0.00      2.14 o 
   0   9   5        0.49        0.25      1.74 o 
   1   9   5       46.67       51.18      6.21 o 
   2   9   5        2.23        2.36      4.07 o 
  -4  10   5        5.35       -0.43      3.64 o 
  -3  10   5        2.01       -0.43      3.43 o 
  -2  10   5        7.80       10.28      4.07 o 
  -1  10   5        1.78        1.93      2.78 o 
   0  10   5        6.49        7.37      2.57 o 
   1  10   5        0.93       -1.50      3.85 o 
  -3  11   5        0.29        0.00      3.85 o 
  -2  11   5        0.03       -2.78      2.36 o 
  -1  11   5        0.58       -1.50      2.78 o 
   0 -13   6       14.53       10.71      4.50 o 
   1 -13   6        4.73        2.14      3.64 o 
   2 -13   6        0.05        1.50      3.64 o 
   3 -13   6       23.96       36.40      6.64 o 
  -1 -12   6        1.08        0.64      3.00 o 
   0 -12   6       44.44       37.04      6.21 o 
   1 -12   6        0.27       -0.86      2.57 o 
   2 -12   6        2.35        3.21      3.43 o 
   3 -12   6        6.29       11.56      4.50 o 
   4 -12   6        1.99        1.54      2.46 o 
  -2 -11   6        7.30        3.85      3.43 o 
  -1 -11   6        7.45        7.07      3.43 o 
   0 -11   6        0.09        0.43      2.57 o 
   1 -11   6       69.02       64.88      6.85 o 
   2 -11   6        8.42        4.28      3.21 o 
   3 -11   6        0.00       -1.76      1.89 o 
   4 -11   6       13.94       11.36      3.02 o 
   5 -11   6        3.46        1.50      4.50 o 
  -3 -10   6        2.17        0.43      2.26 o 
  -2 -10   6        0.04        0.21      2.36 o 
  -1 -10   6       28.14       30.62      4.92 o 
   0 -10   6      119.51      113.06      7.92 o 
   1 -10   6       40.98       33.83      4.92 o 
   2 -10   6       17.98       15.85      4.07 o 
   3 -10   6       50.35       45.39      6.10 o 
   4 -10   6        2.63        0.80      2.06 o 
   5 -10   6        0.33        3.85      4.28 o 
  -3  -9   6       14.24       14.00      2.95 o 
  -2  -9   6        6.79        5.42      2.26 o 
  -1  -9   6       69.72       60.81      5.78 o 
   0  -9   6       10.39        9.42      3.21 o 
   1  -9   6       40.80       39.83      4.92 o 
   2  -9   6        8.24        6.00      3.00 o 
   3  -9   6       57.93       57.97      4.28 o 
   4  -9   6        0.07        1.36      2.46 o 
   5  -9   6       16.01       15.63      5.14 o 
  -4  -8   6       22.52       31.23      9.96 o 
  -3  -8   6       13.49       15.12      2.95 o 
  -2  -8   6        1.07        2.69      2.36 o 
  -1  -8   6        2.50        0.77      1.93 o 
   0  -8   6       44.46       35.12      4.28 o 
   1  -8   6        4.28        6.42      2.57 o 
   2  -8   6       14.19       12.42      3.21 o 
   3  -8   6       21.40       24.10      2.83 o 
   4  -8   6       11.98       14.75      2.78 o 
   5  -8   6        0.19       -2.57      3.43 o 
   6  -8   6        1.96        0.21      4.50 o 
  -4  -7   6        4.40        3.80      2.16 o 
  -3  -7   6       47.27       43.61      4.07 o 
  -2  -7   6        1.43        0.88      1.49 o 
  -1  -7   6       90.37       87.32      5.78 o 
   0  -7   6        6.11        5.66      1.71 o 
   1  -7   6        0.09       -1.61      1.07 o 
   2  -7   6       23.52       19.91      3.64 o 
   3  -7   6        5.89        6.83      1.74 o 
   4  -7   6        0.00        0.43      2.57 o 
   5  -7   6       19.92       25.91      5.57 o 
   6  -7   6       16.04       19.49      6.00 o 
  -5  -6   6        0.21       -0.43      3.64 o 
  -4  -6   6       30.12       21.91      5.14 o 
  -3  -6   6       51.08       42.53     10.60 o 
  -2  -6   6        9.84        6.37      1.85 o 
  -1  -6   6      166.74      158.64      4.99 o 
   0  -6   6       15.70       17.63      1.89 o 
   1  -6   6        2.49        2.95      1.07 o 
   2  -6   6      199.02      169.47      8.89 o 
   3  -6   6       11.47       10.77      1.95 o 
   4  -6   6      104.77      112.20      8.14 o 
   5  -6   6        7.73        1.93      3.43 o 
   6  -6   6        0.91        0.86      4.07 o 
  -5  -5   6        1.61       -3.00      3.00 o 
  -4  -5   6        0.52        1.57      1.74 o 
  -3  -5   6       74.43       73.16      4.04 o 
  -2  -5   6        1.46        3.28      1.43 o 
  -1  -5   6      186.46      156.52      4.69 o 
   0  -5   6       63.56       52.37      2.71 o 
   1  -5   6        0.75        3.72      0.98 o 
   2  -5   6       14.83       19.20      1.78 o 
   3  -5   6        8.45        8.62      1.29 o 
   4  -5   6       38.16       35.54      5.14 o 
   5  -5   6        9.64        4.92      3.43 o 
   6  -5   6       11.18       10.71      4.92 o 
  -5  -4   6       38.75       42.61      7.07 o 
  -4  -4   6        5.44        8.04      2.06 o 
  -3  -4   6        0.03       -0.34      1.07 o 
  -2  -4   6       65.15       74.74      3.34 o 
  -1  -4   6      128.45      141.80      4.15 o 
   0  -4   6      538.62      585.63      8.32 o 
   1  -4   6     1225.31     1187.34     19.49 o 
   2  -4   6      240.66      262.16      5.76 o 
   3  -4   6        6.91        7.34      2.14 o 
   4  -4   6        6.14        6.42      3.00 o 
   5  -4   6       63.79       65.95      7.28 o 
   6  -4   6        0.01        1.28      3.85 o 
  -5  -3   6       74.62       82.44      8.78 o 
  -4  -3   6       52.80       68.31      7.28 o 
  -3  -3   6       23.14       25.53      2.37 o 
  -2  -3   6      188.53      204.34      5.03 o 
  -1  -3   6       13.30       14.11      2.36 o 
   0  -3   6      239.32      231.42      4.85 o 
   1  -3   6      710.64      678.34      8.90 o 
   2  -3   6      106.86      104.76      3.81 o 
   3  -3   6       29.76       28.45      4.07 o 
   4  -3   6       17.04       16.27      4.07 o 
   5  -3   6        0.56        2.36      3.00 o 
   6  -3   6        4.79        0.43      4.07 o 
  -6  -2   6       27.54       18.20      5.57 o 
  -5  -2   6        2.09        0.00      3.00 o 
  -4  -2   6       11.43       11.13      3.64 o 
  -3  -2   6        0.07        0.03      0.91 o 
  -2  -2   6       45.56       42.45      2.33 o 
  -1  -2   6      456.39      464.76     13.92 o 
   0  -2   6      424.64      457.81      6.73 o 
   1  -2   6      177.26      224.52      6.32 o 
   2  -2   6        6.29        3.89      1.18 o 
   3  -2   6        4.54        6.68      1.70 o 
   4  -2   6        1.71       -1.93      1.93 o 
   5  -2   6       82.05      100.43      8.78 o 
   6  -2   6        1.29        0.86      3.64 o 
  -6  -1   6        2.62        1.28      3.64 o 
  -5  -1   6       68.24       62.74      7.28 o 
  -4  -1   6       12.99       13.92      3.85 o 
  -3  -1   6       37.80       34.80      2.23 o 
  -2  -1   6      391.80      449.25      6.25 o 
  -1  -1   6      223.90      224.50      4.12 o 
   0  -1   6       83.84       77.69      2.71 o 
   1  -1   6     1171.87     1193.82     12.79 o 
   2  -1   6       73.42       89.14      3.78 o 
   3  -1   6       20.07       15.52      2.57 o 
   4  -1   6      127.55      125.91      8.35 o 
   5  -1   6       34.80       26.34      5.57 o 
   6  -1   6        0.42       -1.68      2.21 o 
  -6   0   6       16.63       17.99      5.14 o 
  -5   0   6        0.27        0.21      2.57 o 
  -4   0   6       35.26       24.62      4.50 o 
  -3   0   6       10.50       11.35      2.78 o 
  -2   0   6       35.31       40.68      4.07 o 
  -1   0   6       37.49       33.31      1.51 o 
   0   0   6        5.05        2.46      0.91 o 
   1   0   6      370.68      339.68      6.51 o 
   2   0   6        5.89       11.73      1.89 o 
   3   0   6      181.70      170.26      8.99 o 
   4   0   6      482.33      490.99     16.27 o 
   5   0   6        0.95       -0.32      2.27 o 
   6   0   6        0.53       -0.16      2.93 o 
  -6   1   6       22.59       17.99      4.92 o 
  -5   1   6        2.85        2.78      2.78 o 
  -4   1   6        3.15        0.43      2.36 o 
  -3   1   6       25.49       31.26      4.07 o 
  -2   1   6       39.49       38.33      3.85 o 
  -1   1   6      454.48      420.33     10.49 o 
   0   1   6      549.27      523.55      7.50 o 
   1   1   6      124.83      137.87      4.23 o 
   2   1   6      104.40      112.26      3.28 o 
   3   1   6       37.96       31.80      4.16 o 
   4   1   6        3.05        0.64      2.12 o 
   5   1   6       13.29        5.23      3.64 o 
  -6   2   6        0.82        3.21      3.64 o 
  -5   2   6       19.93       13.92      4.07 o 
  -4   2   6        0.01        1.07      2.14 o 
  -3   2   6       21.08       29.12      3.85 o 
  -2   2   6      299.15      286.29      8.99 o 
  -1   2   6      117.37      113.29      2.38 o 
   0   2   6        0.97        1.91      0.86 o 
   1   2   6      105.52      107.71      2.46 o 
   2   2   6       47.23       48.99      2.92 o 
   3   2   6      438.99      491.02     20.23 o 
   4   2   6      102.54       91.08      6.20 o 
   5   2   6       14.39       18.63      5.35 o 
  -6   3   6        0.54        0.21      3.00 o 
  -5   3   6        7.41        9.85      3.64 o 
  -4   3   6        5.25        5.57      2.57 o 
  -3   3   6       15.25       15.42      3.00 o 
  -2   3   6       29.86       39.72      2.88 o 
  -1   3   6       40.71       48.25      1.92 o 
   0   3   6        5.45       10.27      1.19 o 
   1   3   6        8.33        4.49      1.04 o 
   2   3   6        4.62        6.57      1.80 o 
   3   3   6       46.67       35.76      5.14 o 
   4   3   6       12.99       12.63      4.50 o 
   5   3   6        1.72       -0.86      3.85 o 
  -6   4   6        0.11       -0.86      3.00 o 
  -5   4   6       11.49        7.66      2.34 o 
  -4   4   6       61.25       53.75      8.03 o 
  -3   4   6        2.14        0.21      1.34 o 
  -2   4   6        8.77        5.17      3.64 o 
  -1   4   6        5.02        2.79      0.93 o 
   0   4   6      161.82      175.61      4.49 o 
   1   4   6        1.00        0.89      0.90 o 
   2   4   6       12.34       13.07      2.42 o 
   3   4   6       56.27       50.75      6.21 o 
   4   4   6        0.52        4.28      4.07 o 
  -6   5   6        0.55       -0.43      3.43 o 
  -5   5   6        0.01        2.78      3.43 o 
  -4   5   6       33.54       33.97      3.39 o 
  -3   5   6        8.65        6.70      2.57 o 
  -2   5   6        3.78        5.06      2.36 o 
  -1   5   6       55.15       56.15      2.41 o 
   0   5   6        9.41        6.83      1.91 o 
   1   5   6        5.58        8.32      2.03 o 
   2   5   6       11.54        8.31      3.10 o 
   3   5   6        1.95        4.50      3.43 o 
   4   5   6        2.53        4.92      4.50 o 
  -6   6   6        0.05        3.43      4.07 o 
  -5   6   6        1.52        1.93      3.43 o 
  -4   6   6        0.09       -2.57      2.36 o 
  -3   6   6       14.40       11.63      2.21 o 
  -2   6   6        8.80        8.11      3.10 o 
  -1   6   6        0.39        1.15      1.28 o 
   0   6   6        1.49        0.84      1.10 o 
   1   6   6        0.48        1.88      1.58 o 
   2   6   6       28.25       30.83      5.35 o 
   3   6   6        2.24        3.85      3.85 o 
   4   6   6        4.93        6.85      4.92 o 
  -5   7   6        2.11        5.14      3.64 o 
  -4   7   6        0.07        0.64      3.00 o 
  -3   7   6        7.22       10.92      3.85 o 
  -2   7   6        6.13        3.69      1.58 o 
  -1   7   6       28.26       30.04      3.08 o 
   0   7   6       64.14       73.50      3.86 o 
   1   7   6        0.01        2.12      1.93 o 
   2   7   6       15.79       10.28      4.28 o 
   3   7   6        0.16       -1.07      3.85 o 
  -5   8   6        9.51        4.92      4.07 o 
  -4   8   6        8.25       15.63      4.92 o 
  -3   8   6        2.27        4.71      3.21 o 
  -2   8   6        0.04        0.86      2.57 o 
  -1   8   6        9.22       11.99      3.64 o 
   0   8   6       25.32       33.65      2.75 o 
   1   8   6        5.71        0.21      3.43 o 
   2   8   6       12.80       14.35      4.92 o 
  -4   9   6       17.00       10.49      4.71 o 
  -3   9   6        1.23       -1.93      2.78 o 
  -2   9   6        1.95        3.43      3.21 o 
  -1   9   6        5.55        2.14      3.00 o 
   0   9   6       34.72       37.04      5.14 o 
   1   9   6        2.76       -4.07      3.00 o 
   2   9   6        0.79        6.00      4.71 o 
  -4  10   6        0.02       -2.78      3.43 o 
  -3  10   6        0.23        0.43      3.64 o 
  -2  10   6        1.19        0.86      3.43 o 
  -1  10   6        1.03        1.50      2.78 o 
   1  10   6        0.01       -2.36      3.85 o 
  -2  11   6        1.77        4.50      3.85 o 
  -1  11   6        0.03        0.43      3.00 o 
   1 -13   7        0.44       -0.43      3.21 o 
   2 -13   7        2.77        6.42      4.07 o 
   3 -13   7        8.43        1.93      4.07 o 
  -1 -12   7        6.06        5.14      3.43 o 
   0 -12   7        7.39        5.57      3.64 o 
   1 -12   7        3.58       -1.28      3.00 o 
   2 -12   7       20.41       24.62      5.35 o 
   3 -12   7       28.42       41.75      6.64 o 
   4 -12   7        0.02        3.21      4.28 o 
  -2 -11   7        5.88        4.07      3.21 o 
  -1 -11   7       32.90       25.27      5.14 o 
   0 -11   7       37.17       39.40      5.57 o 
   1 -11   7        1.25        1.71      2.78 o 
   2 -11   7       27.50       24.62      5.14 o 
   3 -11   7        8.65        3.43      3.21 o 
   4 -11   7       23.96       33.92      4.06 o 
  -3 -10   7        0.40        0.64      2.41 o 
  -2 -10   7        2.49        0.43      2.57 o 
  -1 -10   7       90.47       93.57      7.49 o 
   0 -10   7        4.32        2.36      2.78 o 
   1 -10   7        5.55        6.42      2.78 o 
   2 -10   7        8.45       10.92      3.85 o 
   3 -10   7        0.80        0.86      2.78 o 
   4 -10   7        1.21       -1.93      3.21 o 
   5 -10   7        1.79       -0.43      4.07 o 
  -3  -9   7        3.26        3.78      2.34 o 
  -2  -9   7       19.31       16.11      2.86 o 
  -1  -9   7       11.20        7.07      3.00 o 
   0  -9   7      238.27      246.89     10.49 o 
   1  -9   7       84.46       87.15      7.07 o 
   2  -9   7        3.62        3.21      2.36 o 
   3  -9   7       81.36       86.94      7.49 o 
   4  -9   7       11.05       13.49      4.50 o 
   5  -9   7        0.66        4.07      4.07 o 
  -4  -8   7        9.20        6.69      2.68 o 
  -3  -8   7        1.58        2.03      2.46 o 
  -2  -8   7       38.48       36.33      3.47 o 
  -1  -8   7      210.60      191.65      6.13 o 
   0  -8   7        6.43        9.21      2.78 o 
   1  -8   7        8.90        6.21      2.78 o 
   2  -8   7      135.23      129.97      7.92 o 
   3  -8   7       14.42       10.71      3.64 o 
   4  -8   7       47.80       52.46      6.85 o 
   5  -8   7       33.07       40.90      6.85 o 
  -4  -7   7        6.84        5.51      2.57 o 
  -3  -7   7        0.66        1.82      1.85 o 
  -2  -7   7       99.99       97.65      4.75 o 
  -1  -7   7       15.83       29.03      2.80 o 
   0  -7   7       22.90       17.51      4.71 o 
   1  -7   7       29.26       32.93      5.25 o 
   2  -7   7      108.68      110.06      6.85 o 
   3  -7   7       64.50       60.38      6.21 o 
   4  -7   7       19.37       15.20      4.28 o 
   5  -7   7       28.41       30.19      6.00 o 
   6  -7   7        0.35        1.50      3.85 o 
  -4  -6   7       32.61       22.27      5.57 o 
  -3  -6   7        5.79        9.21      2.14 o 
  -2  -6   7        1.61        1.80      2.25 o 
  -1  -6   7       65.39       61.64      3.40 o 
   0  -6   7        4.83        8.50      2.89 o 
   1  -6   7        0.37       -0.27      0.82 o 
   2  -6   7       15.99       14.06      1.82 o 
   3  -6   7       76.66       79.23      6.64 o 
   4  -6   7      113.50      129.33      8.78 o 
   5  -6   7       34.68       30.41      6.00 o 
   6  -6   7        1.90        1.71      4.07 o 
  -5  -5   7        5.78        1.28      3.43 o 
  -4  -5   7        1.80       -2.14      3.00 o 
  -3  -5   7        8.59        5.67      1.82 o 
  -2  -5   7        9.78       15.41      2.16 o 
  -1  -5   7      138.39      160.44      4.91 o 
   0  -5   7      115.36       98.18      3.85 o 
   1  -5   7        2.35        0.43      1.18 o 
   2  -5   7       18.35       23.16      2.10 o 
   3  -5   7        2.07        0.43      1.28 o 
   4  -5   7       40.94       45.39      5.78 o 
   5  -5   7       51.15       65.52      7.49 o 
   6  -5   7        1.27        1.07      4.07 o 
  -5  -4   7       21.80       31.26      6.42 o 
  -4  -4   7       57.78       55.24      7.07 o 
  -3  -4   7        2.11       -0.39      1.18 o 
  -2  -4   7      204.19      226.75      5.87 o 
  -1  -4   7       19.12       25.48      2.16 o 
   0  -4   7       82.87       81.32      3.25 o 
   1  -4   7       73.09       82.58      7.60 o 
   2  -4   7       31.40       32.52      2.47 o 
   3  -4   7      229.51      214.94      6.22 o 
   4  -4   7        1.46       -0.43      2.36 o 
   5  -4   7        0.01        1.50      3.21 o 
   6  -4   7        0.88        5.14      4.28 o 
  -5  -3   7        8.59       10.49      4.50 o 
  -4  -3   7        1.06        1.71      2.78 o 
  -3  -3   7       31.22       24.82      2.36 o 
  -2  -3   7       34.74       32.93      5.25 o 
  -1  -3   7      145.28      119.82      3.81 o 
   0  -3   7       64.43       87.12      6.53 o 
   1  -3   7       96.59      137.16      4.15 o 
   2  -3   7       54.52       57.31      6.10 o 
   3  -3   7        1.81        2.02      1.39 o 
   4  -3   7       23.36       25.70      4.71 o 
   5  -3   7       29.28       33.40      5.78 o 
   6  -3   7        0.07        0.21      3.85 o 
  -6  -2   7       15.92       15.85      5.14 o 
  -5  -2   7        0.68        0.43      2.78 o 
  -4  -2   7        1.87        3.00      2.78 o 
  -3  -2   7      116.23      134.04      8.14 o 
  -2  -2   7       48.51       48.02      3.64 o 
  -1  -2   7       98.95      128.55      3.60 o 
   0  -2   7      932.51      908.79     10.70 o 
   1  -2   7       62.27       99.01      4.39 o 
   2  -2   7       79.08       77.17      4.18 o 
   3  -2   7       99.44       85.19      4.30 o 
   4  -2   7      109.09       99.57      7.71 o 
   5  -2   7        7.64       11.13      4.28 o 
   6  -2   7        0.56        2.57      4.28 o 
  -6  -1   7       14.56       28.26      6.21 o 
  -5  -1   7       25.28       24.20      5.14 o 
  -4  -1   7        6.54       13.06      4.07 o 
  -3  -1   7       63.45       70.88      6.21 o 
  -2  -1   7       29.80       28.61      4.07 o 
  -1  -1   7      155.40      157.63      3.75 o 
   0  -1   7       25.69       33.09      2.10 o 
   1  -1   7      246.58      268.58      6.74 o 
   2  -1   7        4.59        4.14      1.34 o 
   3  -1   7      123.50      133.39      6.85 o 
   4  -1   7        0.04        1.28      2.36 o 
   5  -1   7        9.60       18.84      5.14 o 
   6  -1   7        3.95        3.74      2.86 o 
  -6   0   7        1.77       -1.28      3.00 o 
  -5   0   7        0.02       -2.57      2.78 o 
  -4   0   7       16.63       19.91      4.28 o 
  -3   0   7       19.92       18.84      3.64 o 
  -2   0   7       24.14       19.70      3.21 o 
  -1   0   7       22.61       23.27      1.61 o 
   0   0   7        9.07        5.59      1.18 o 
   1   0   7        4.22        2.19      0.98 o 
   2   0   7      182.00      209.81      6.13 o 
   3   0   7       42.92       48.24      3.71 o 
   4   0   7       93.67      104.51      5.10 o 
   5   0   7        0.36        2.30      2.65 o 
  -6   1   7       13.15        5.14      4.07 o 
  -5   1   7        1.28       -0.21      2.78 o 
  -4   1   7        3.78        4.28      2.78 o 
  -3   1   7       65.31       77.51      6.00 o 
  -2   1   7       41.01       32.98      3.85 o 
  -1   1   7      100.01      116.27      5.78 o 
   0   1   7      397.61      395.73      6.89 o 
   1   1   7        2.22        3.84      1.13 o 
   2   1   7        2.63        2.60      1.25 o 
   3   1   7      256.93      260.39      8.18 o 
   4   1   7       45.10       46.58      4.91 o 
   5   1   7        1.01        0.69      3.00 o 
  -6   2   7        0.02       -2.57      3.00 o 
  -5   2   7        0.12       -1.28      2.36 o 
  -4   2   7        1.45        3.43      2.57 o 
  -3   2   7        4.97        6.85      2.57 o 
  -2   2   7       77.29       60.81      4.71 o 
  -1   2   7       11.28        8.50      1.01 o 
   0   2   7      425.22      444.71      5.99 o 
   1   2   7       22.07       17.87      1.93 o 
   2   2   7      163.08      158.20      4.85 o 
   3   2   7      422.61      440.26      9.10 o 
   4   2   7        7.32        6.51      2.93 o 
   5   2   7        5.52        4.07      4.28 o 
  -6   3   7        1.26        5.57      3.85 o 
  -5   3   7        0.00       -0.43      2.36 o 
  -4   3   7        1.61        4.07      2.36 o 
  -3   3   7        1.42        1.93      1.93 o 
  -2   3   7       22.51       17.77      5.89 o 
  -1   3   7      151.18      142.36      4.77 o 
   0   3   7       38.65       41.38      3.17 o 
   1   3   7      175.26      167.08      5.49 o 
   2   3   7       14.82       18.21      2.73 o 
   3   3   7        8.63        4.74      2.19 o 
   4   3   7        5.64        9.42      4.50 o 
   5   3   7        0.09        4.07      4.50 o 
  -6   4   7        4.65        9.21      4.71 o 
  -5   4   7        0.22        1.04      1.90 o 
  -4   4   7        0.03        0.43      1.54 o 
  -3   4   7       16.00       12.37      2.21 o 
  -2   4   7        3.67        5.02      1.58 o 
  -1   4   7        1.43        1.39      1.21 o 
   0   4   7       25.32       23.95      2.67 o 
   1   4   7        0.02       -0.20      1.28 o 
   2   4   7       92.85       86.27      4.99 o 
   3   4   7       78.87       71.52      7.49 o 
   4   4   7        7.32        9.42      4.71 o 
  -6   5   7        0.47       -0.64      3.64 o 
  -5   5   7        0.35       -0.64      3.00 o 
  -4   5   7        6.56        8.59      2.19 o 
  -3   5   7        1.11        1.07      1.43 o 
  -2   5   7        1.84        1.90      1.49 o 
  -1   5   7       12.00       11.22      2.04 o 
   0   5   7        2.40        2.82      1.27 o 
   1   5   7        7.94        9.71      3.21 o 
   2   5   7       13.90       10.66      2.73 o 
   3   5   7        0.37       -0.86      3.43 o 
   4   5   7        2.76        8.78      5.14 o 
  -5   6   7        0.55        3.21      3.85 o 
  -4   6   7        0.26       -2.36      2.78 o 
  -3   6   7        3.18        1.59      1.58 o 
  -2   6   7       48.26       49.89      5.67 o 
  -1   6   7       16.83       19.85      2.57 o 
   0   6   7        1.79        0.96      1.15 o 
   1   6   7        3.21        0.32      1.82 o 
   2   6   7       23.34       24.81      3.63 o 
   3   6   7        2.48        6.21      4.07 o 
  -5   7   7        3.10       -0.21      3.43 o 
  -4   7   7        0.13       -1.07      3.00 o 
  -3   7   7        0.82        0.86      2.78 o 
  -2   7   7       12.66       11.61      2.41 o 
  -1   7   7       15.64       16.96      4.82 o 
   0   7   7        0.11        0.29      1.43 o 
   1   7   7        4.28        2.80      3.64 o 
   2   7   7        0.09        0.64      3.43 o 
   3   7   7        0.79       -1.50      4.28 o 
  -5   8   7        5.61        2.78      4.50 o 
  -4   8   7        1.46        3.43      3.85 o 
  -3   8   7        1.05        3.00      3.21 o 
  -2   8   7        2.66        4.92      3.21 o 
  -1   8   7        1.05       -0.52      1.74 o 
   0   8   7        1.03       -1.07      2.57 o 
   1   8   7        8.70        7.27      3.10 o 
   2   8   7        1.37       -3.00      3.85 o 
  -4   9   7        0.64        2.57      4.07 o 
  -3   9   7        0.00       -1.93      3.00 o 
  -2   9   7        3.12        4.07      3.85 o 
  -1   9   7       31.34       35.54      5.57 o 
  -3  10   7        0.01       -1.50      3.43 o 
  -2  10   7        4.17        9.42      4.28 o 
  -1  10   7        1.30        6.85      3.43 o 
   1 -13   8        0.68       -2.57      3.00 o 
   2 -13   8        0.35       -0.86      3.21 o 
  -1 -12   8        1.47        3.64      3.43 o 
   0 -12   8        3.44        4.07      3.43 o 
   1 -12   8        1.91        0.64      2.78 o 
   2 -12   8        0.01        1.93      3.21 o 
   3 -12   8       15.25        8.99      4.71 o 
   4 -12   8        0.59       -1.28      3.85 o 
  -2 -11   8        0.04       -0.86      2.57 o 
  -1 -11   8        0.53        1.07      2.78 o 
   0 -11   8        2.23        3.43      3.00 o 
   1 -11   8        1.43        7.49      3.43 o 
   2 -11   8       22.54       25.70      5.35 o 
   3 -11   8       26.09       20.56      5.14 o 
   4 -11   8        8.56       12.42      4.71 o 
  -2 -10   8        9.74       16.92      4.28 o 
  -1 -10   8       19.59        7.92      3.43 o 
   0 -10   8        2.78        3.21      2.57 o 
   1 -10   8       79.24       78.80      7.07 o 
   2 -10   8       76.23       77.51      7.28 o 
   3 -10   8       19.33       31.69      5.57 o 
   4 -10   8        7.30        0.86      3.64 o 
   5 -10   8        2.82        1.07      4.50 o 
  -3  -9   8        0.26        1.15      2.10 o 
  -2  -9   8       71.66       62.67      7.60 o 
  -1  -9   8       52.84       59.74      6.00 o 
   0  -9   8        1.92       -0.43      2.14 o 
   1  -9   8       20.72       20.77      4.28 o 
   2  -9   8       88.16       75.37      6.85 o 
   3  -9   8       39.34       57.17      6.85 o 
   4  -9   8        1.15       -0.43      3.00 o 
   5  -9   8        3.95        7.07      4.92 o 
  -4  -8   8        1.57       -2.14      3.21 o 
  -3  -8   8        4.07        1.83      2.10 o 
  -2  -8   8      138.20      159.76      6.27 o 
  -1  -8   8       14.74       14.03      2.41 o 
   0  -8   8       33.32       33.60      2.93 o 
   1  -8   8        0.01        1.71      2.36 o 
   2  -8   8       12.96       18.20      3.85 o 
   3  -8   8       19.81       22.70      4.71 o 
   4  -8   8        5.13        0.21      2.78 o 
   5  -8   8        0.98        2.36      3.64 o 
  -4  -7   8        2.25        1.07      3.43 o 
  -3  -7   8       19.97       17.95      2.77 o 
  -2  -7   8       78.23       82.22      4.57 o 
  -1  -7   8      248.02      231.48      6.66 o 
   0  -7   8       74.25       92.03      4.15 o 
   1  -7   8        0.39        0.56      1.07 o 
   2  -7   8      339.67      341.96     12.63 o 
   3  -7   8        4.49        4.50      3.21 o 
   4  -7   8        0.52        1.71      2.78 o 
   5  -7   8       33.43       46.47      7.07 o 
  -4  -6   8        0.01        0.00      3.00 o 
  -3  -6   8        2.96        2.14      2.46 o 
  -2  -6   8      175.99      181.98      6.01 o 
  -1  -6   8        1.12        3.90      1.71 o 
   0  -6   8        5.10       11.23      1.89 o 
   1  -6   8      233.82      257.14      6.02 o 
   2  -6   8        2.00        0.06      1.03 o 
   3  -6   8      184.80      194.21     10.06 o 
   4  -6   8       67.50       58.67      6.64 o 
   5  -6   8       38.79       58.24      7.28 o 
   6  -6   8        0.26        3.00      4.50 o 
  -5  -5   8        0.16       -1.07      3.21 o 
  -4  -5   8        0.09        1.28      3.00 o 
  -3  -5   8       48.94       45.18      6.00 o 
  -2  -5   8       72.18       94.46      4.27 o 
  -1  -5   8       34.48       30.40      2.56 o 
   0  -5   8       47.39       48.70      4.60 o 
   1  -5   8       59.46       49.39      2.83 o 
   2  -5   8        7.45        5.20      1.49 o 
   3  -5   8       27.14       27.09      2.73 o 
   4  -5   8       14.42        8.35      3.64 o 
   5  -5   8       25.14       24.62      5.57 o 
   6  -5   8        0.84        1.07      3.85 o 
  -5  -4   8       19.51       14.56      4.71 o 
  -4  -4   8        1.21        2.57      2.78 o 
  -3  -4   8       21.96       29.34      5.35 o 
  -2  -4   8        0.56       -0.81      1.07 o 
  -1  -4   8        5.43        8.50      3.00 o 
   0  -4   8        0.17        0.47      0.82 o 
   1  -4   8      123.18      121.23      4.21 o 
   2  -4   8       79.98       74.15      3.65 o 
   3  -4   8      298.58      277.54      7.38 o 
   4  -4   8       82.38       81.63      4.97 o 
   5  -4   8        1.80        1.28      3.21 o 
   6  -4   8        6.19       11.13      4.92 o 
  -5  -3   8        0.16       -1.71      2.78 o 
  -4  -3   8        0.49        1.28      2.78 o 
  -3  -3   8        0.11        0.86      2.36 o 
  -2  -3   8       82.24       90.39     12.53 o 
  -1  -3   8        1.24       -1.09      0.82 o 
   0  -3   8       68.53       56.27      2.95 o 
   1  -3   8        0.13        1.35      0.98 o 
   2  -3   8      182.01      167.49     15.85 o 
   3  -3   8       85.57       86.90      4.45 o 
   4  -3   8       71.34       70.11      5.67 o 
   5  -3   8       24.47       29.98      5.78 o 
   6  -3   8        3.01        6.64      4.71 o 
  -5  -2   8        9.84        9.42      4.50 o 
  -4  -2   8        5.56        3.43      3.21 o 
  -3  -2   8      146.07      155.46      8.78 o 
  -2  -2   8        1.02        2.14      1.93 o 
  -1  -2   8        3.70        2.91      1.03 o 
   0  -2   8        7.98        8.26      1.43 o 
   1  -2   8       70.08       65.54      7.07 o 
   2  -2   8       45.43       39.27      3.43 o 
   3  -2   8        2.54       -0.38      1.28 o 
   4  -2   8        0.97       -1.93      2.14 o 
   5  -2   8        2.19       -0.21      2.78 o 
  -5  -1   8        4.61        1.71      3.21 o 
  -4  -1   8        3.30        2.14      2.57 o 
  -3  -1   8       21.64       26.12      4.50 o 
  -2  -1   8        0.04       -0.43      1.50 o 
  -1  -1   8      368.71      386.40      8.78 o 
   0  -1   8      240.10      252.45      5.45 o 
   1  -1   8       42.92       53.06      3.03 o 
   2  -1   8       63.51       54.76      3.47 o 
   3  -1   8       65.07       68.86      6.21 o 
   4  -1   8       31.38       25.27      5.14 o 
   5  -1   8        1.31        7.92      4.07 o 
  -6   0   8        0.41        3.21      3.85 o 
  -5   0   8        2.47       -2.78      2.78 o 
  -4   0   8       15.55       15.63      4.07 o 
  -3   0   8        0.10        0.21      1.93 o 
  -2   0   8       64.98       45.82      4.71 o 
  -1   0   8       17.04       16.65      1.49 o 
   0   0   8        5.98        5.63      1.28 o 
   1   0   8        5.49       10.19      2.78 o 
   2   0   8      171.67      138.43      5.29 o 
   3   0   8       88.44       89.19     13.28 o 
   4   0   8        1.41        0.52      5.25 o 
   5   0   8        0.27       -2.47      2.71 o 
  -6   1   8        9.77        9.21      4.71 o 
  -5   1   8        2.51        1.28      3.00 o 
  -4   1   8        3.01        4.71      2.78 o 
  -3   1   8       17.30       17.99      3.64 o 
  -2   1   8       22.53       28.05      3.85 o 
  -1   1   8        7.55        5.78      2.14 o 
   0   1   8       54.40       61.74      2.10 o 
   1   1   8       26.50       25.81      2.41 o 
   2   1   8       16.79       22.52      2.43 o 
   3   1   8       13.62       14.55      3.89 o 
   4   1   8        0.21        1.71      2.42 o 
   5   1   8       14.16       13.91      4.01 o 
  -6   2   8        0.02        2.14      3.43 o 
  -5   2   8        2.49        0.86      2.57 o 
  -4   2   8        0.54       -1.71      1.93 o 
  -3   2   8        9.47        3.85      2.14 o 
  -2   2   8       37.72       32.12      4.07 o 
  -1   2   8       18.14       22.46      3.32 o 
   0   2   8       18.36       22.96      1.75 o 
   1   2   8       10.28       10.81      1.75 o 
   2   2   8       11.48       16.44      2.23 o 
   3   2   8      123.82      124.51      5.23 o 
   4   2   8        8.78        8.46      3.02 o 
   5   2   8        8.63        9.21      5.35 o 
  -6   3   8        0.70       -1.71      3.00 o 
  -5   3   8        0.41       -1.93      2.14 o 
  -4   3   8        4.57        5.57      2.78 o 
  -3   3   8        0.21       -0.43      1.71 o 
  -2   3   8       21.43       22.84      2.68 o 
  -1   3   8      197.39      172.23      5.45 o 
   0   3   8        4.62        6.52      1.22 o 
   1   3   8        0.66       -0.29      2.46 o 
   2   3   8      118.92      111.86      5.44 o 
   3   3   8       49.44       43.95      5.14 o 
   4   3   8       11.97       17.77      5.35 o 
  -5   4   8        0.75        1.98      2.16 o 
  -4   4   8        1.55        1.76      1.85 o 
  -3   4   8        0.00       -0.82      1.82 o 
  -2   4   8        0.36        0.18      1.23 o 
  -1   4   8       87.29       96.14      5.25 o 
   0   4   8       37.77       32.82      2.86 o 
   1   4   8       55.37       53.45      3.84 o 
   2   4   8      272.07      274.35     11.78 o 
   3   4   8        0.42        2.14      3.64 o 
   4   4   8        6.39        3.00      4.28 o 
  -5   5   8        3.10        1.07      3.43 o 
  -4   5   8        0.09       -0.52      1.70 o 
  -3   5   8        2.57        3.57      1.74 o 
  -2   5   8       96.62      108.98      5.03 o 
  -1   5   8       31.73       33.29      3.10 o 
   0   5   8       29.55       25.70      4.28 o 
   1   5   8        1.26       -0.54      1.58 o 
   2   5   8        7.28        2.98      4.07 o 
   3   5   8        6.49        4.50      4.07 o 
  -5   6   8        0.63        8.35      4.50 o 
  -4   6   8        2.03        2.36      3.21 o 
  -3   6   8        8.00        6.73      2.21 o 
  -2   6   8        0.02        0.37      1.64 o 
  -1   6   8        2.28        2.12      1.64 o 
   0   6   8        3.80       -0.21      2.14 o 
   1   6   8       33.58       34.09      6.00 o 
   2   6   8       34.92       38.46      5.03 o 
   3   6   8        0.08        1.50      4.28 o 
  -5   7   8        6.41        7.28      4.50 o 
  -4   7   8        1.92       -0.43      3.00 o 
  -3   7   8        0.01        2.36      3.21 o 
  -2   7   8        6.17        3.16      1.89 o 
  -1   7   8        8.61        6.92      3.75 o 
   0   7   8        1.21        2.57      2.78 o 
   1   7   8       15.85       21.63      5.14 o 
   2   7   8        0.33        0.64      3.85 o 
  -4   8   8        1.78        2.14      3.85 o 
  -3   8   8        2.75        3.43      3.64 o 
  -2   8   8        6.09       11.99      4.07 o 
  -1   8   8        1.48        2.43      2.04 o 
   0   8   8       12.00       17.56      4.50 o 
   1   8   8       22.24       19.91      5.35 o 
  -3   9   8        1.99        1.28      3.64 o 
  -2   9   8        1.90        2.57      4.07 o 
   0 -12   9        0.04        1.93      3.21 o 
   1 -12   9        0.01        4.07      3.43 o 
   2 -12   9        4.43        8.78      3.85 o 
   3 -12   9        1.37       -0.21      3.21 o 
  -1 -11   9        8.01        8.99      3.64 o 
   0 -11   9        2.86        7.92      3.64 o 
   1 -11   9        1.36        4.07      3.21 o 
   2 -11   9        0.21        2.36      3.21 o 
   3 -11   9        6.06        2.14      3.43 o 
   4 -11   9        0.02        4.07      3.85 o 
  -2 -10   9        0.12       -0.21      2.57 o 
  -1 -10   9        0.06        1.28      2.78 o 
   0 -10   9       21.67       20.77      4.50 o 
   1 -10   9        1.50        8.14      3.43 o 
   2 -10   9      116.32      100.00      8.14 o 
   3 -10   9        1.83        6.00      3.85 o 
   4 -10   9        0.35       -2.36      3.00 o 
  -3  -9   9        0.02        1.93      2.21 o 
  -2  -9   9        6.49        6.07      2.26 o 
  -1  -9   9        1.07        1.71      2.36 o 
   0  -9   9        1.20       -1.28      2.14 o 
   1  -9   9       29.17       16.06      3.85 o 
   2  -9   9        8.88        6.85      3.21 o 
   3  -9   9       18.40       14.77      4.28 o 
   4  -9   9        0.00        3.43      3.64 o 
   5  -9   9        9.11        5.57      4.28 o 
  -3  -8   9        5.54        7.07      3.75 o 
  -2  -8   9       16.75        7.10      3.21 o 
  -1  -8   9        2.92        3.64      1.67 o 
   0  -8   9      136.85      140.42      6.42 o 
   1  -8   9      180.25      204.49      9.85 o 
   2  -8   9       46.41       26.55      4.71 o 
   3  -8   9       10.20       11.35      3.85 o 
   4  -8   9        4.32       11.35      4.28 o 
   5  -8   9        0.45       -0.86      3.21 o 
  -4  -7   9        0.28        0.43      3.43 o 
  -3  -7   9       70.07       71.30      7.71 o 
  -2  -7   9       75.36       66.19      9.21 o 
  -1  -7   9        6.64        2.89      1.67 o 
   0  -7   9       10.72        9.72      3.21 o 
   1  -7   9       99.06      111.09      4.37 o 
   2  -7   9       55.57       59.10      6.00 o 
   3  -7   9        0.03       -0.86      2.36 o 
   4  -7   9       53.87       43.47      6.42 o 
   5  -7   9        4.20        8.14      4.28 o 
  -4  -6   9        0.06        0.21      3.00 o 
  -3  -6   9       74.93      103.42      8.57 o 
  -2  -6   9       43.20       45.70      4.28 o 
  -1  -6   9       68.42       69.42      6.85 o 
   0  -6   9        2.30        2.32      1.43 o 
   1  -6   9       23.25       28.43      4.71 o 
   2  -6   9        0.73        0.11      1.18 o 
   3  -6   9        1.45        0.43      2.14 o 
   4  -6   9        0.73       -2.36      2.57 o 
   5  -6   9        1.40        0.21      3.21 o 
  -4  -5   9        9.36        9.85      4.28 o 
  -3  -5   9       57.32       48.61      6.21 o 
  -2  -5   9      266.58      271.84     11.99 o 
  -1  -5   9       98.32      113.23      5.57 o 
   0  -5   9       46.35       46.30      3.03 o 
   1  -5   9      256.54      284.81      6.83 o 
   2  -5   9       61.99       67.58      3.85 o 
   3  -5   9        6.15        3.43      1.64 o 
   4  -5   9      202.22      197.64     10.92 o 
   5  -5   9       13.57       13.49      4.71 o 
  -5  -4   9        0.45        3.43      4.28 o 
  -4  -4   9        1.65        4.07      3.21 o 
  -3  -4   9       44.97       39.19      5.78 o 
  -2  -4   9       38.51       41.33      5.14 o 
  -1  -4   9        6.23       11.42      1.85 o 
   0  -4   9      235.34      239.98      6.05 o 
   1  -4   9       21.27       24.46      2.41 o 
   2  -4   9      195.79      216.54      6.22 o 
   3  -4   9       95.01       92.96      4.66 o 
   4  -4   9       46.80       58.71      4.51 o 
   5  -4   9        6.16        7.92      3.85 o 
  -5  -3   9        1.31        0.43      3.64 o 
  -4  -3   9       23.48       29.12      5.57 o 
  -3  -3   9        3.29        0.64      2.57 o 
  -2  -3   9       42.79       39.61      4.92 o 
  -1  -3   9      181.36      178.88      5.78 o 
   0  -3   9        0.53        0.40      0.98 o 
   1  -3   9        2.35        2.58      1.18 o 
   2  -3   9       20.24       20.20      2.49 o 
   3  -3   9       10.68       12.89      2.49 o 
   4  -3   9       48.18       61.03      6.74 o 
   5  -3   9        5.87        3.64      3.64 o 
  -5  -2   9        6.50       12.63      4.92 o 
  -4  -2   9       16.24       21.41      5.14 o 
  -3  -2   9        0.01        0.64      2.14 o 
  -2  -2   9        6.46        2.78      2.14 o 
  -1  -2   9        0.00       -0.86      0.91 o 
   0  -2   9        0.01       -0.32      0.91 o 
   1  -2   9       68.52       57.27      3.32 o 
   2  -2   9      424.32      409.10      8.93 o 
   3  -2   9      318.13      326.81     10.06 o 
   4  -2   9       16.71       22.52      3.33 o 
   5  -2   9        9.45       13.28      4.92 o 
  -5  -1   9        1.21       -0.21      3.21 o 
  -4  -1   9        1.42        0.64      2.57 o 
  -3  -1   9       16.20       21.41      4.28 o 
  -2  -1   9        2.05        3.85      2.14 o 
  -1  -1   9       33.82       29.34      3.85 o 
   0  -1   9       45.51       52.74      2.93 o 
   1  -1   9       82.30       82.22      3.78 o 
   2  -1   9        9.20       10.37      2.04 o 
   3  -1   9       28.73       16.40      2.80 o 
   4  -1   9        2.83        3.21      2.04 o 
   5  -1   9        4.22        3.04      2.56 o 
  -5   0   9        1.03       -1.71      2.78 o 
  -4   0   9       26.78       24.62      4.92 o 
  -3   0   9       27.95       21.63      4.28 o 
  -2   0   9        7.20        6.42      2.36 o 
  -1   0   9       21.20       26.55      3.64 o 
   0   0   9        9.88        9.10      2.78 o 
   1   0   9       34.96       31.49      2.71 o 
   2   0   9        1.76        0.37      1.18 o 
   3   0   9       20.22       24.53      4.07 o 
   4   0   9        3.29        3.41      4.28 o 
   5   0   9        0.51       -1.02      3.08 o 
  -5   1   9        0.12       -2.78      2.57 o 
  -4   1   9       12.38       12.63      3.85 o 
  -3   1   9       19.85       30.19      4.71 o 
  -2   1   9      141.38      135.11      7.28 o 
  -1   1   9      139.77      125.91      6.85 o 
   0   1   9      151.84      159.20      3.34 o 
   1   1   9        3.27        5.88      1.40 o 
   2   1   9       73.22       71.60      3.82 o 
   3   1   9       15.39       13.00      3.80 o 
   4   1   9        9.60       11.39      4.07 o 
   5   1   9        6.13        2.89      3.63 o 
  -5   2   9        6.71        8.78      3.64 o 
  -4   2   9        1.69        1.93      2.36 o 
  -3   2   9       27.75       21.41      4.07 o 
  -2   2   9        1.84        4.28      2.14 o 
  -1   2   9        0.64        0.05      1.28 o 
   0   2   9        0.62        0.64      1.93 o 
   1   2   9       13.14       13.00      3.06 o 
   2   2   9       61.52       59.58      3.69 o 
   3   2   9        2.46        1.40      2.09 o 
   4   2   9        5.05        3.85      4.50 o 
  -5   3   9        0.04        1.93      2.78 o 
  -4   3   9        8.78        6.21      3.00 o 
  -3   3   9       18.02       19.06      3.64 o 
  -2   3   9        1.12       -0.96      2.03 o 
  -1   3   9       50.15       44.38      6.53 o 
   0   3   9       16.34       13.28      3.21 o 
   1   3   9        0.07        0.94      1.49 o 
   2   3   9       14.39       16.16      2.95 o 
   3   3   9        0.00        1.71      2.21 o 
   4   3   9        6.12        0.21      4.28 o 
  -5   4   9        2.36        1.47      2.26 o 
  -4   4   9        1.85        2.67      1.94 o 
  -3   4   9        2.59        0.78      2.36 o 
  -2   4   9        0.07       -0.73      1.43 o 
  -1   4   9        2.39        2.57      1.64 o 
   0   4   9        6.21        3.64      2.14 o 
   1   4   9        0.43       -0.18      1.64 o 
   2   4   9      170.82      187.63      7.25 o 
   3   4   9        4.23        1.18      2.26 o 
  -5   5   9        1.80        2.14      3.85 o 
  -4   5   9        0.20        2.17      2.01 o 
  -3   5   9       13.32        8.38      2.26 o 
  -2   5   9       70.41       83.71      9.74 o 
  -1   5   9        0.35        0.73      1.43 o 
   0   5   9       13.56       14.56      3.64 o 
   1   5   9       65.04       55.24      6.64 o 
   2   5   9       30.05       28.76      3.93 o 
   3   5   9        3.68       10.28      4.71 o 
  -5   6   9        0.11       -0.21      3.64 o 
  -4   6   9        2.74        4.50      3.85 o 
  -3   6   9        0.32        0.77      1.95 o 
  -2   6   9       10.29       11.87      2.62 o 
  -1   6   9        0.06        0.18      1.54 o 
   0   6   9       23.72       21.20      4.50 o 
   1   6   9       73.65       76.66      7.71 o 
   2   6   9        7.51        9.41      2.95 o 
  -4   7   9        0.49       -3.00      3.21 o 
  -3   7   9        5.95        8.35      4.50 o 
  -2   7   9        9.69        8.98      3.96 o 
  -1   7   9        5.82        4.50      2.78 o 
   0   7   9       10.43       12.85      4.07 o 
   1   7   9       13.72       13.70      4.71 o 
   2   7   9        1.54        0.21      3.64 o 
  -3   8   9        0.26        2.36      3.64 o 
  -2   8   9        0.33       -2.14      3.00 o 
  -1   8   9        3.71        1.71      3.00 o 
   0   8   9        9.00        9.85      4.28 o 
   1   8   9        8.95        3.21      3.85 o 
  -2   9   9        0.73        5.78      4.07 o 
   0 -12  10        7.71        7.49      4.28 o 
   1 -12  10       11.12       12.63      4.50 o 
   2 -12  10        4.65       -0.64      3.00 o 
  -1 -11  10        0.01       -0.64      3.00 o 
   0 -11  10       18.65       16.70      4.71 o 
   1 -11  10        0.03        2.78      3.21 o 
   2 -11  10        0.87        3.43      3.43 o 
   3 -11  10        0.79        1.07      3.43 o 
  -2 -10  10        0.46        3.85      3.43 o 
  -1 -10  10        2.26        1.50      3.00 o 
   0 -10  10        5.27        5.35      3.21 o 
   1 -10  10        8.83        3.64      3.21 o 
   2 -10  10       10.53       11.35      4.07 o 
   3 -10  10        0.14       -1.07      3.00 o 
   4 -10  10        0.68        6.00      4.50 o 
  -2  -9  10        7.98        4.62      2.34 o 
  -1  -9  10        5.56        7.49      3.21 o 
   0  -9  10        0.03        0.64      2.36 o 
   1  -9  10       18.25       17.34      4.28 o 
   2  -9  10       22.00       16.70      4.50 o 
   3  -9  10        4.38        6.00      3.64 o 
   4  -9  10        0.49       -1.28      3.21 o 
  -3  -8  10        1.70        1.28      3.43 o 
  -2  -8  10        0.23        0.13      1.70 o 
  -1  -8  10       34.90       37.35      6.21 o 
   0  -8  10        0.65       -2.36      1.93 o 
   1  -8  10      132.89      117.77      7.92 o 
   2  -8  10        8.23       11.99      3.85 o 
   3  -8  10        4.19        5.57      3.43 o 
   4  -8  10       37.39       38.97      6.42 o 
   5  -8  10        1.93        1.71      3.21 o 
  -3  -7  10        3.66        4.71      3.43 o 
  -2  -7  10        0.02        0.27      1.74 o 
  -1  -7  10        1.97        1.07      1.51 o 
   0  -7  10       66.80       64.99      4.92 o 
   1  -7  10       19.38       16.92      2.37 o 
   2  -7  10       37.42       33.62      5.14 o 
   3  -7  10       11.86        3.43      3.00 o 
   4  -7  10        1.70        1.50      3.43 o 
   5  -7  10        0.23        0.21      3.64 o 
  -4  -6  10        2.11        1.07      3.64 o 
  -3  -6  10       53.60       67.24      7.49 o 
  -2  -6  10        0.92        4.50      2.78 o 
  -1  -6  10       57.03       54.52      4.50 o 
   0  -6  10      101.57       99.31     10.28 o 
   1  -6  10        9.07        7.46      4.18 o 
   2  -6  10        1.65        2.04      2.14 o 
   3  -6  10       19.82       21.63      4.71 o 
   4  -6  10        0.57       -3.64      2.57 o 
   5  -6  10        1.60        4.50      4.07 o 
  -4  -5  10       22.29       17.34      5.14 o 
  -3  -5  10       51.90       57.39      7.07 o 
  -2  -5  10       10.72       16.92      4.07 o 
  -1  -5  10       11.32        9.81      1.89 o 
   0  -5  10      128.13      133.40      4.92 o 
   1  -5  10      130.98      125.43      4.82 o 
   2  -5  10        0.10        0.57      1.28 o 
   3  -5  10       62.51       53.83      3.96 o 
   4  -5  10       10.16       16.92      4.92 o 
   5  -5  10        5.41        6.00      4.28 o 
  -4  -4  10       22.50       33.40      6.42 o 
  -3  -4  10      105.10      115.84      8.99 o 
  -2  -4  10       21.90       21.84      4.28 o 
  -1  -4  10        1.14        0.11      1.21 o 
   0  -4  10       68.32       79.54      3.86 o 
   1  -4  10        0.54        0.92      1.18 o 
   2  -4  10        1.50        2.18      1.43 o 
   3  -4  10        2.94        3.64      1.74 o 
   4  -4  10       15.40       11.46      2.73 o 
   5  -4  10        2.21        2.36      3.43 o 
  -5  -3  10        4.62        7.28      4.50 o 
  -4  -3  10       23.34       23.34      5.35 o 
  -3  -3  10       75.33       87.58      7.92 o 
  -2  -3  10       59.72       77.73      6.64 o 
  -1  -3  10       41.80       43.68      4.71 o 
   0  -3  10      392.56      380.46      7.92 o 
   1  -3  10       26.39       31.37      4.07 o 
   2  -3  10       84.31       73.36      4.08 o 
   3  -3  10      166.21      144.69      6.05 o 
   4  -3  10        2.61        2.58      2.10 o 
   5  -3  10        0.01       -1.50      3.21 o 
  -5  -2  10        0.09       -2.78      3.00 o 
  -4  -2  10       17.99       13.06      4.28 o 
  -3  -2  10       23.05       28.05      5.14 o 
  -2  -2  10        0.41        1.50      2.36 o 
  -1  -2  10       26.40       38.97      4.50 o 
   0  -2  10       29.48       30.55      2.56 o 
   1  -2  10      189.31      195.82      5.90 o 
   2  -2  10      112.08       97.77      4.69 o 
   3  -2  10       86.40       76.51      6.74 o 
   4  -2  10        2.99        3.68      2.19 o 
   5  -2  10        0.59       -0.43      3.64 o 
  -5  -1  10        8.56        3.00      3.85 o 
  -4  -1  10        6.19        1.50      3.00 o 
  -3  -1  10        3.50        3.43      2.36 o 
  -2  -1  10       92.39       78.37      6.42 o 
  -1  -1  10       27.90       34.47      4.50 o 
   0  -1  10        4.27        1.98      1.13 o 
   1  -1  10       11.23        9.31      1.89 o 
   2  -1  10      132.29      144.79      6.10 o 
   3  -1  10       37.53       32.04      3.56 o 
   4  -1  10       19.01       24.48      3.79 o 
   5  -1  10       17.72       21.94     17.67 o 
  -5   0  10        1.35       -1.71      2.78 o 
  -4   0  10        0.17        1.07      2.57 o 
  -3   0  10        2.96        0.64      2.36 o 
  -2   0  10        0.53        1.28      2.14 o 
  -1   0  10        0.02       -0.21      1.50 o 
   0   0  10      136.27      141.75      7.49 o 
   1   0  10      311.72      314.39      7.68 o 
   2   0  10      205.21      206.03      7.92 o 
   3   0  10       40.44       42.21      4.01 o 
   4   0  10        5.10        6.81      2.46 o 
  -5   1  10        3.10       10.71      4.28 o 
  -4   1  10       24.05       26.55      5.14 o 
  -3   1  10        1.89       -0.86      1.71 o 
  -2   1  10        4.54        1.71      2.14 o 
  -1   1  10       78.02       79.23      6.00 o 
   0   1  10       13.62       23.13      4.07 o 
   1   1  10        0.17        0.80      1.24 o 
   2   1  10       51.91       44.96      3.37 o 
   3   1  10        3.95        5.03      2.09 o 
   4   1  10        0.01        1.66      5.89 o 
  -5   2  10        5.44        5.14      3.43 o 
  -4   2  10        4.46        2.78      2.78 o 
  -3   2  10        0.02       -0.86      1.71 o 
  -2   2  10       45.82       46.89      5.14 o 
  -1   2  10        0.57        1.12      1.49 o 
   0   2  10       12.92        8.78      3.00 o 
   1   2  10        5.25        5.13      1.60 o 
   2   2  10        0.18       -1.86      1.29 o 
   3   2  10        1.40        0.61      1.80 o 
   4   2  10        0.72        5.14      5.35 o 
  -5   3  10        5.62        7.49      3.43 o 
  -4   3  10        6.69        9.42      3.21 o 
  -3   3  10       22.13       24.31      7.39 o 
  -2   3  10       35.41       27.49     10.81 o 
  -1   3  10        6.12        4.28      1.67 o 
   0   3  10        1.92       -0.21      1.71 o 
   1   3  10       24.41       19.70      4.07 o 
   2   3  10       41.24       50.04      5.35 o 
   3   3  10        0.28       -0.86      2.01 o 
  -5   4  10        1.65        1.30      2.30 o 
  -4   4  10        2.28        0.95      2.01 o 
  -3   4  10        0.01       -0.65      1.70 o 
  -2   4  10       12.14        8.80      2.31 o 
  -1   4  10        1.11        1.33      2.68 o 
   0   4  10        0.78        1.50      2.14 o 
   1   4  10       21.54       19.49      4.50 o 
   2   4  10        0.27        0.92      2.10 o 
   3   4  10        0.65        2.11      2.62 o 
  -4   5  10        0.16       -1.93      2.01 o 
  -3   5  10        0.00       -1.31      2.25 o 
  -2   5  10       14.74       15.31      2.83 o 
  -1   5  10        9.04        4.71      2.78 o 
   0   5  10        3.60        6.21      3.00 o 
   1   5  10       21.08       18.41      4.50 o 
   2   5  10        0.53        0.37      2.31 o 
  -4   6  10        0.25        1.28      4.07 o 
  -3   6  10        0.02        0.40      2.06 o 
  -2   6  10        0.25        1.21      1.90 o 
  -1   6  10        0.00       -0.21      2.36 o 
   0   6  10        0.23       -1.93      2.36 o 
   1   6  10       61.76       59.53      7.49 o 
   2   6  10        4.63        4.71      3.64 o 
  -3   7  10        8.06        3.00      4.07 o 
  -2   7  10        0.01        1.09      2.10 o 
  -1   7  10       15.46       13.06      4.07 o 
   0   7  10       30.94       32.12      5.78 o 
   1   7  10        4.96        7.92      4.50 o 
  -2   8  10        1.52        1.50      3.64 o 
  -1   8  10        2.37        3.64      3.64 o 
   0 -11  11       40.48       45.18      6.42 o 
   1 -11  11        1.91        2.78      3.21 o 
   2 -11  11        1.06        2.57      3.43 o 
   3 -11  11        6.91        6.42      4.28 o 
  -1 -10  11        8.23        7.92      3.85 o 
   0 -10  11       20.45       17.13      4.28 o 
   1 -10  11       20.23       10.92      4.07 o 
   2 -10  11        0.01        0.64      3.00 o 
   3 -10  11        1.85       10.71      4.50 o 
   4 -10  11        3.68        3.85      4.07 o 
  -2  -9  11        0.02       -0.43      3.00 o 
  -1  -9  11        3.46        6.00      3.43 o 
   0  -9  11        5.74        2.78      2.78 o 
   1  -9  11        5.25        2.57      3.00 o 
   2  -9  11        6.62        4.50      3.43 o 
   3  -9  11        6.24        9.21      4.28 o 
   4  -9  11        0.00        1.93      3.85 o 
  -3  -8  11        0.43        1.50      3.43 o 
  -2  -8  11        5.27        1.71      3.00 o 
  -1  -8  11        0.00        0.90      1.74 o 
   0  -8  11        2.59       -0.21      2.36 o 
   1  -8  11       78.05       66.59      6.64 o 
   2  -8  11        5.19        2.78      3.00 o 
   3  -8  11        0.07       -2.36      2.78 o 
   4  -8  11        1.58        3.43      3.85 o 
  -3  -7  11       11.19        6.85      4.07 o 
  -2  -7  11        1.57        0.21      3.00 o 
  -1  -7  11        0.12       -1.61      1.51 o 
   0  -7  11       39.26       45.40      3.56 o 
   1  -7  11       52.69       39.39      4.60 o 
   2  -7  11        0.46        0.43      2.57 o 
   3  -7  11        0.04        2.14      2.78 o 
   4  -7  11        8.75        8.35      4.07 o 
  -4  -6  11        0.00       -0.43      3.43 o 
  -3  -6  11        0.00       -1.93      2.78 o 
  -2  -6  11       26.71       28.48      4.92 o 
  -1  -6  11       11.60       12.67      2.27 o 
   0  -6  11      141.47      150.61      5.68 o 
   1  -6  11       24.63       32.54      3.08 o 
   2  -6  11        5.43        6.49      1.85 o 
   3  -6  11       27.75       29.12      5.35 o 
   4  -6  11        0.16        3.85      3.43 o 
   5  -6  11        5.03        6.85      4.71 o 
  -4  -5  11        7.79        4.28      4.28 o 
  -3  -5  11        4.04        3.64      3.00 o 
  -2  -5  11        0.20        2.78      2.36 o 
  -1  -5  11        7.04        3.43      2.36 o 
   0  -5  11        3.42        3.52      1.64 o 
   1  -5  11       88.20       84.65      4.30 o 
   2  -5  11        1.00       -0.41      1.61 o 
   3  -5  11        9.36       10.58      2.42 o 
   4  -5  11        1.77        2.57      3.21 o 
   5  -5  11        0.76        0.43      3.64 o 
  -4  -4  11       41.86       49.25      7.71 o 
  -3  -4  11        1.10        0.00      3.00 o 
  -2  -4  11       13.99       19.27      4.28 o 
  -1  -4  11      139.51      142.18      7.92 o 
   0  -4  11        2.58        1.67      1.43 o 
   1  -4  11        6.21        7.92      1.97 o 
   2  -4  11        1.25        1.24      1.39 o 
   3  -4  11        6.25        3.99      3.85 o 
   4  -4  11        2.44       -0.38      1.74 o 
   5  -4  11        0.20        5.35      4.07 o 
  -4  -3  11        4.89        4.92      3.64 o 
  -3  -3  11       23.28       27.84      5.14 o 
  -2  -3  11        6.97        8.14      3.21 o 
  -1  -3  11       90.23       77.30      6.21 o 
   0  -3  11       52.11       57.74      3.47 o 
   1  -3  11       19.82       22.80      3.75 o 
   2  -3  11       41.66       37.28      3.40 o 
   3  -3  11        0.17       -1.66      1.49 o 
   4  -3  11        6.96        7.41      2.52 o 
   5  -3  11        3.00        3.64      4.07 o 
  -4  -2  11       33.07       40.04      6.85 o 
  -3  -2  11        0.64       -0.86      2.14 o 
  -2  -2  11        0.02       -2.57      1.71 o 
  -1  -2  11      215.14      258.66     10.92 o 
   0  -2  11        1.41        0.64      1.71 o 
   1  -2  11        6.50        6.29      2.03 o 
   2  -2  11       17.80       11.96      5.57 o 
   3  -2  11       45.38       37.84      3.78 o 
   4  -2  11        0.54       -0.09      2.78 o 
  -5  -1  11       16.37       13.06      5.14 o 
  -4  -1  11       11.57       16.92      4.92 o 
  -3  -1  11        7.68       15.42      4.07 o 
  -2  -1  11        2.19        0.00      2.14 o 
  -1  -1  11      172.33      173.66      8.78 o 
   0  -1  11        0.00       -0.86      1.50 o 
   1  -1  11       68.47       64.11      4.92 o 
   2  -1  11      162.68      160.96     11.78 o 
   3  -1  11        0.19       -0.73      1.93 o 
   4  -1  11        5.70        7.35      2.65 o 
  -5   0  11        0.99        0.00      3.21 o 
  -4   0  11        1.21       -1.50      2.57 o 
  -3   0  11        3.16        7.49      3.21 o 
  -2   0  11       19.42       25.05      4.50 o 
  -1   0  11       29.96       28.05      4.28 o 
   0   0  11      167.46      171.09      8.78 o 
   1   0  11        0.30       -1.60      1.07 o 
   2   0  11        2.82        1.34      1.70 o 
   3   0  11        4.04        5.23      1.71 o 
   4   0  11        0.58        0.82      2.10 o 
  -5   1  11        1.48        0.86      3.21 o 
  -4   1  11        0.30       -1.93      2.36 o 
  -3   1  11       11.93       12.85      3.85 o 
  -2   1  11        0.24        0.21      2.14 o 
  -1   1  11        1.34       -1.07      1.71 o 
   0   1  11       40.43       40.04      5.14 o 
   1   1  11       37.47       52.68      6.00 o 
   2   1  11       66.43       62.65      3.99 o 
   3   1  11        7.72       11.13      2.63 o 
   4   1  11       36.33       44.68      4.51 o 
  -5   2  11        0.07       -2.78      2.78 o 
  -4   2  11        0.18       -2.78      2.36 o 
  -3   2  11        5.27        1.28      2.57 o 
  -2   2  11        6.64        6.00      3.00 o 
  -1   2  11       12.41       16.27      3.85 o 
   0   2  11      111.81      110.92      7.71 o 
   1   2  11       68.31       71.30      7.07 o 
   2   2  11        4.44        3.52      1.89 o 
   3   2  11        7.66        7.58      2.73 o 
  -4   3  11        0.10        0.18      2.06 o 
  -3   3  11        1.77        3.62      2.16 o 
  -2   3  11        3.05        1.56      1.70 o 
  -1   3  11        3.93        4.28      2.78 o 
   0   3  11        3.07        3.64      2.57 o 
   1   3  11       57.18       61.45      6.85 o 
   2   3  11        6.31        0.21      2.57 o 
   3   3  11        1.22        0.51      2.49 o 
  -4   4  11        1.18        0.44      2.21 o 
  -3   4  11       17.84       18.71      3.19 o 
  -2   4  11        0.01       -1.93      1.58 o 
  -1   4  11        0.00        2.14      2.36 o 
   0   4  11        0.96        1.50      2.36 o 
   1   4  11        1.08        5.14      3.00 o 
   2   4  11        0.11       -1.93      2.36 o 
  -4   5  11        2.42        1.86      2.26 o 
  -3   5  11        2.23        1.71      2.10 o 
  -2   5  11        0.15        2.01      1.95 o 
  -1   5  11        3.48        6.21      3.00 o 
   0   5  11        8.06        6.42      3.21 o 
   1   5  11        6.96        5.57      3.21 o 
   2   5  11        0.01       -3.43      2.36 o 
  -3   6  11        0.21       -0.69      1.98 o 
  -2   6  11        0.94       -0.43      2.57 o 
  -1   6  11        0.24        0.00      2.36 o 
   0   6  11        0.13       -2.14      2.57 o 
   1   6  11        0.00        1.93      3.21 o 
  -2   7  11        1.82        1.07      3.00 o 
  -1   7  11        2.94        5.14      3.64 o 
   0   7  11        9.21        6.00      3.43 o 
   1 -11  12        0.25       -2.78      3.00 o 
   2 -11  12        0.17        0.86      3.21 o 
  -1 -10  12        0.06       -1.71      2.78 o 
   0 -10  12        4.83        3.21      3.64 o 
   1 -10  12        0.92       -2.36      2.78 o 
   2 -10  12        0.03        1.28      3.43 o 
   3 -10  12       23.21       17.77      5.57 o 
  -2  -9  12        1.47       -0.86      3.21 o 
  -1  -9  12       83.43       90.15      7.92 o 
   0  -9  12        0.17        0.21      2.78 o 
   1  -9  12        2.08        2.36      3.00 o 
   2  -9  12        7.63       13.49      4.50 o 
   3  -9  12        2.82       -3.21      3.21 o 
  -2  -8  12        2.94       -2.57      2.78 o 
  -1  -8  12        5.51       11.13      3.64 o 
   0  -8  12       36.78       41.11      5.57 o 
   1  -8  12        0.00       -1.07      2.57 o 
   2  -8  12       10.00        8.14      3.64 o 
   3  -8  12        2.31        8.78      4.07 o 
   4  -8  12        4.16        4.71      4.07 o 
  -3  -7  12        3.28        4.71      3.85 o 
  -2  -7  12        1.95        3.00      3.00 o 
  -1  -7  12        3.15        1.07      2.57 o 
   0  -7  12       12.16       14.29      3.53 o 
   1  -7  12        0.24       -0.97      1.39 o 
   2  -7  12       39.61       55.24      6.64 o 
   3  -7  12        0.06       -0.21      3.00 o 
   4  -7  12        0.31       -1.50      3.00 o 
  -3  -6  12        4.84        8.99      4.28 o 
  -2  -6  12        0.36       -0.64      2.57 o 
  -1  -6  12        4.19        4.71      2.57 o 
   0  -6  12      122.00      134.90      8.14 o 
   1  -6  12        1.29        3.04      1.74 o 
   2  -6  12        6.71        5.23      2.06 o 
   3  -6  12       31.95       25.48      5.14 o 
   4  -6  12        6.07        7.49      3.85 o 
  -3  -5  12        3.63        6.42      3.85 o 
  -2  -5  12        2.73        3.00      2.78 o 
  -1  -5  12      111.99      128.05      8.14 o 
   0  -5  12       82.99       88.65      6.42 o 
   1  -5  12        3.00        5.73      1.95 o 
   2  -5  12        9.06        6.10      1.90 o 
   3  -5  12       19.99       20.09      6.53 o 
   4  -5  12        3.24        7.07      4.07 o 
  -4  -4  12        0.59        0.86      3.43 o 
  -3  -4  12        5.13        9.42      3.85 o 
  -2  -4  12        0.00        2.36      2.57 o 
  -1  -4  12      103.19      108.78      7.49 o 
   0  -4  12       38.96       36.19      4.71 o 
   1  -4  12        3.48        2.32      1.64 o 
   2  -4  12        6.39        7.08      2.10 o 
   3  -4  12        0.84       -0.43      1.67 o 
   4  -4  12        0.12        1.30      2.16 o 
  -4  -3  12       12.95       17.34      5.35 o 
  -3  -3  12        2.08        1.28      3.00 o 
  -2  -3  12        5.63        7.92      3.43 o 
  -1  -3  12        0.01        1.71      2.36 o 
   0  -3  12       64.50       60.81      5.78 o 
   1  -3  12       35.45       35.37      3.23 o 
   2  -3  12        5.50        3.04      1.85 o 
   3  -3  12        0.05       -1.07      1.64 o 
   4  -3  12        0.95        1.70      2.04 o 
  -4  -2  12        1.26        1.50      3.21 o 
  -3  -2  12        0.41       -1.71      2.36 o 
  -2  -2  12       57.99       59.53      6.42 o 
  -1  -2  12       13.19       11.13      3.43 o 
   0  -2  12        0.89        3.85      2.36 o 
   1  -2  12       45.21       40.34      3.47 o 
   2  -2  12       13.59        9.78      2.41 o 
   3  -2  12       18.13       19.90      5.25 o 
   4  -2  12       13.80       13.57      3.43 o 
  -4  -1  12       20.89       13.92      4.71 o 
  -3  -1  12        0.66       -1.28      2.36 o 
  -2  -1  12        4.14        2.14      2.36 o 
  -1  -1  12       23.84       27.62      4.71 o 
   0  -1  12        1.91        0.00      1.93 o 
   1  -1  12       40.79       44.75      5.57 o 
   2  -1  12        2.91        1.18      1.82 o 
   3  -1  12        1.07        0.03      1.89 o 
   4  -1  12        4.85        5.45      2.71 o 
  -4   0  12        1.75        2.57      3.21 o 
  -3   0  12        0.09        0.43      2.57 o 
  -2   0  12       47.79       53.75      6.21 o 
  -1   0  12       13.19       10.92      3.43 o 
   0   0  12       11.88       15.42      3.85 o 
   1   0  12      131.02      133.19      8.57 o 
   2   0  12       36.43       40.24      3.90 o 
   3   0  12        0.98       -0.25      1.91 o 
  -4   1  12        0.45        0.64      2.78 o 
  -3   1  12        5.31        8.78      3.85 o 
  -2   1  12       39.80       38.54      5.35 o 
  -1   1  12        8.04        6.85      3.00 o 
   0   1  12       17.44       13.70      3.64 o 
   1   1  12       61.59       59.96      6.64 o 
   2   1  12        0.00       -1.50      1.93 o 
   3   1  12        4.05        8.97      2.54 o 
  -4   2  12        2.63        2.36      3.21 o 
  -3   2  12        2.11       -1.93      2.36 o 
  -2   2  12        0.07       -0.01      1.58 o 
  -1   2  12       35.88       32.33      5.35 o 
   0   2  12        0.60        1.50      2.14 o 
   1   2  12       15.20       10.49      3.85 o 
   2   2  12        7.67        3.21      2.78 o 
   3   2  12        0.01        1.37      2.46 o 
  -4   3  12        0.00       -1.20      2.10 o 
  -3   3  12        0.00       -0.45      2.01 o 
  -2   3  12        1.50        1.89      1.95 o 
  -1   3  12       23.43       31.05      5.35 o 
   0   3  12       33.72       29.98      5.14 o 
   1   3  12       39.64       33.40      5.78 o 
   2   3  12        0.53       -1.93      2.36 o 
  -3   4  12        3.64        2.41      2.20 o 
  -2   4  12        0.03        0.64      2.36 o 
  -1   4  12        5.37        6.85      3.21 o 
   0   4  12       24.41       17.13      4.50 o 
   1   4  12        1.52        5.57      3.21 o 
   2   4  12        4.42        6.42      3.85 o 
  -3   5  12        5.65        7.59      2.93 o 
  -2   5  12        0.77       -0.21      2.57 o 
  -1   5  12        0.40        0.86      2.78 o 
   0   5  12        3.32        5.35      3.21 o 
   1   5  12        1.34        5.14      3.64 o 
  -2   6  12        0.04       -1.93      2.78 o 
  -1   6  12        2.04        3.43      3.43 o 
   0   6  12        0.14        0.21      3.21 o 
   0 -10  13        8.64       15.42      4.50 o 
   1 -10  13        0.31       -2.14      3.00 o 
   2 -10  13        0.00       -1.28      3.21 o 
   0  -9  13        0.07       -3.00      2.78 o 
   1  -9  13        0.86       -0.21      3.43 o 
   2  -9  13        2.33        4.92      4.07 o 
   3  -9  13        0.13       -1.28      3.64 o 
  -2  -8  13        1.53        6.42      4.07 o 
  -1  -8  13        9.94       15.63      4.28 o 
   0  -8  13        7.95        1.93      3.21 o 
   1  -8  13        2.46        4.71      3.64 o 
   2  -8  13       23.56       19.70      5.14 o 
   3  -8  13        7.59       11.35      4.71 o 
  -2  -7  13       46.07       62.74      7.28 o 
  -1  -7  13        0.84        2.36      2.78 o 
   0  -7  13        1.83        0.86      2.36 o 
   1  -7  13       29.02       25.63      3.75 o 
   2  -7  13        0.27       -1.93      2.78 o 
   3  -7  13        0.16        1.28      3.00 o 
  -3  -6  13        3.61        6.42      4.07 o 
  -2  -6  13        0.05        0.86      2.78 o 
  -1  -6  13       40.35       37.90      5.35 o 
   0  -6  13        2.44        1.93      2.57 o 
   1  -6  13        5.83        4.25      1.95 o 
   2  -6  13        0.62       -0.29      1.74 o 
   3  -6  13        7.25        8.57      4.07 o 
   4  -6  13        4.50        7.28      4.28 o 
  -3  -5  13        0.02        2.36      3.21 o 
  -2  -5  13        0.01        1.28      2.78 o 
  -1  -5  13        0.39        0.21      2.36 o 
   0  -5  13        0.54        2.57      2.14 o 
   1  -5  13       29.98       35.97      6.10 o 
   2  -5  13        1.49        1.57      1.89 o 
   3  -5  13        7.11        1.93      2.12 o 
   4  -5  13        0.32        2.14      3.43 o 
  -3  -4  13        0.06        0.64      3.21 o 
  -2  -4  13        2.18        0.00      2.57 o 
  -1  -4  13      122.75      133.83      8.78 o 
   0  -4  13        0.98        0.86      2.14 o 
   1  -4  13        5.80        1.93      2.36 o 
   2  -4  13       53.35       50.91      4.23 o 
   3  -4  13        0.01       -1.60      1.80 o 
   4  -4  13       10.82        6.57      5.03 o 
  -3  -3  13        0.03        3.43      3.21 o 
  -2  -3  13       63.52       56.74      6.64 o 
  -1  -3  13       13.14       13.92      4.07 o 
   0  -3  13        0.89        0.43      2.14 o 
   1  -3  13        0.00        1.50      2.14 o 
   2  -3  13       33.78       29.45      3.56 o 
   3  -3  13        8.66        6.20      3.64 o 
  -4  -2  13        1.01        3.43      3.85 o 
  -3  -2  13        1.74       -1.07      2.57 o 
  -2  -2  13       68.28       74.94      7.49 o 
  -1  -2  13       11.39        9.85      3.43 o 
   0  -2  13       56.04       61.03      6.42 o 
   1  -2  13        0.42       -1.71      1.93 o 
   2  -2  13        0.23       -0.34      1.58 o 
   3  -2  13        6.08       11.89      3.02 o 
  -4  -1  13        0.68       -3.85      3.00 o 
  -3  -1  13        3.64        0.43      2.78 o 
  -2  -1  13        0.60       -0.21      2.14 o 
  -1  -1  13       20.29       17.13      3.85 o 
   0  -1  13       29.45       37.26      5.57 o 
   1  -1  13        0.27        1.07      2.14 o 
   2  -1  13        1.11        1.28      2.57 o 
   3  -1  13        0.00        2.05      2.01 o 
  -4   0  13        0.00        0.43      3.00 o 
  -3   0  13        2.42       -0.86      2.57 o 
  -2   0  13       16.06       28.26      5.14 o 
  -1   0  13        0.36        2.57      2.36 o 
   0   0  13       66.83       72.80      7.07 o 
   1   0  13        1.54        1.50      2.36 o 
   2   0  13       10.05        7.71      3.43 o 
   3   0  13        5.15        8.56      2.74 o 
  -4   1  13        0.28        1.71      3.00 o 
  -3   1  13        0.23        1.71      2.78 o 
  -2   1  13       11.65       11.78      3.64 o 
  -1   1  13       13.93       16.92      4.28 o 
   0   1  13        3.69        7.49      3.21 o 
   1   1  13        8.17        1.28      2.36 o 
   2   1  13        8.70       13.28      4.28 o 
  -3   2  13        7.32        4.28      3.43 o 
  -2   2  13        0.93        6.64      3.43 o 
  -1   2  13        5.46        8.35      3.43 o 
   0   2  13       59.98       49.89      6.64 o 
   1   2  13       11.98        5.78      3.43 o 
   2   2  13        0.01       -1.71      2.36 o 
  -3   3  13        5.94        8.82      2.73 o 
  -2   3  13        1.58        3.43      3.00 o 
  -1   3  13       26.01       32.98      5.57 o 
   0   3  13        7.68        7.49      3.64 o 
   1   3  13        0.00        2.36      2.78 o 
  -2   4  13        3.22        1.28      2.78 o 
  -1   4  13        2.77        1.07      2.78 o 
   0   4  13        8.23        9.21      3.85 o 
   1   4  13        0.03       -1.71      2.78 o 
  -1   5  13       17.27       14.35      4.71 o 
   1  -9  14        2.42        3.85      3.64 o 
  -1  -8  14        6.20       12.85      4.28 o 
   1  -8  14        0.00        3.00      3.85 o 
   2  -8  14        4.50        7.07      4.28 o 
  -1  -7  14        4.63        6.21      3.43 o 
   0  -7  14        2.58        0.00      2.57 o 
   2  -7  14        0.02        2.14      3.43 o 
   3  -7  14       13.05       16.92      5.35 o 
  -2  -6  14        5.16        3.85      3.21 o 
  -1  -6  14        2.11        3.21      3.00 o 
   0  -6  14        0.09        1.07      2.36 o 
   1  -6  14       26.09       21.63      4.50 o 
   2  -6  14        1.96        9.23      2.56 o 
   3  -6  14        1.41       -2.36      3.00 o 
  -2  -5  14        1.50       -0.21      2.78 o 
  -1  -5  14        0.74        1.71      2.78 o 
   0  -5  14        4.33        5.35      3.00 o 
   1  -5  14        9.48        8.14      3.21 o 
   2  -5  14        1.43        3.56      2.10 o 
   3  -5  14        4.84        3.99      2.65 o 
  -3  -4  14        0.15        0.64      3.21 o 
  -2  -4  14       18.36        9.85      3.64 o 
  -1  -4  14        0.20       -0.21      2.36 o 
   0  -4  14        1.85       -0.64      2.14 o 
   1  -4  14        0.22        2.36      2.57 o 
   2  -4  14        1.12        1.36      2.14 o 
   3  -4  14        4.73        8.46      2.83 o 
  -3  -3  14        0.48        0.64      3.00 o 
  -2  -3  14        9.69        5.35      3.43 o 
  -1  -3  14        0.83        4.28      3.00 o 
   0  -3  14        1.97        2.57      2.57 o 
   1  -3  14        0.41        0.21      2.14 o 
   2  -3  14        6.94        2.36      3.00 o 
   3  -3  14        1.19        1.51      2.19 o 
  -3  -2  14        0.17       -2.14      2.57 o 
  -2  -2  14       43.18       31.69      5.78 o 
  -1  -2  14        2.15        1.93      2.57 o 
   0  -2  14        0.95       -1.28      2.36 o 
   1  -2  14       59.43       62.10      6.85 o 
   2  -2  14        2.76        1.07      2.57 o 
   3  -2  14        6.76        8.14      3.03 o 
  -3  -1  14       13.84       19.49      5.14 o 
  -2  -1  14        9.97        8.99      3.64 o 
  -1  -1  14        0.00       -0.64      2.36 o 
   0  -1  14        0.13        0.86      2.36 o 
   1  -1  14        2.29       -0.43      2.36 o 
   2  -1  14        0.63        3.21      2.78 o 
  -3   0  14       17.46       12.63      4.50 o 
  -2   0  14        3.07       -1.93      2.14 o 
  -1   0  14       17.59       19.70      4.71 o 
   0   0  14        1.52        2.14      2.57 o 
   1   0  14        0.66        0.21      2.36 o 
   2   0  14        0.18       -0.64      2.57 o 
  -3   1  14        1.16        3.00      3.43 o 
  -2   1  14       25.34       26.34      5.35 o 
  -1   1  14        6.58        4.50      3.00 o 
   0   1  14        0.12        1.28      2.78 o 
   1   1  14        2.53        1.93      2.57 o 
   2   1  14        0.81       -1.28      2.78 o 
  -2   2  14        0.59        0.86      3.00 o 
  -1   2  14       11.54       12.85      4.28 o 
   0   2  14        0.02       -0.21      2.36 o 
   1   2  14        9.48        5.78      3.64 o 
  -2   3  14        6.80       14.56      4.71 o 
  -1   3  14        0.05        1.28      2.78 o 
   0   3  14        8.09        5.35      3.00 o 
   0  -7  15        5.44        3.43      3.21 o 
  -1  -6  15        0.19       -0.21      2.78 o 
   0  -6  15        0.42        1.71      2.78 o 
   1  -6  15        2.35        2.57      3.00 o 
  -1  -5  15        0.24       -0.86      2.78 o 
   0  -5  15       13.47       13.28      4.07 o 
   1  -5  15        2.32        2.78      2.78 o 
   2  -5  15       13.52       15.42      4.50 o 
  -2  -4  15        1.09        1.71      3.21 o 
  -1  -4  15        0.30       -0.21      2.36 o 
   0  -4  15        9.84       11.78      4.07 o 
   1  -4  15        8.47       10.92      4.07 o 
   2  -4  15        3.76        4.71      3.43 o 
  -2  -3  15        0.85       -3.85      2.57 o 
  -1  -3  15        0.55        2.57      2.78 o 
   0  -3  15        3.34        4.07      3.00 o 
   1  -3  15        0.06       -1.28      2.57 o 
   2  -3  15        0.02        0.64      2.78 o 
  -2  -2  15        3.52       12.21      4.50 o 
  -1  -2  15        0.00       -0.21      2.57 o 
   0  -2  15        0.04        1.07      2.57 o 
   1  -2  15        7.36       14.13      4.50 o 
   2  -2  15        2.41        2.78      3.00 o 
  -2  -1  15        1.56        1.50      2.78 o 
  -1  -1  15        0.79       -2.14      2.57 o 
   0  -1  15        1.70        0.21      2.36 o 
   1  -1  15        6.47        5.57      3.64 o 
  -2   0  15        0.24       -0.21      2.57 o 
  -1   0  15        0.05       -0.43      2.78 o 
   0   0  15       13.25        8.78      3.64 o 
   1   0  15        8.13       11.13      4.07 o 
  -1   1  15        0.67        0.21      2.78 o 
   0   1  15        2.44       -0.86      3.00 o 
   0  -3  16        0.15        4.28      3.21 o 
                                                 
